# Supplementary material for: Topography and human pressure in mountain ranges alter expected species responses to climate change
Source: Nat Commun. 2020 Apr 24;11:1974. doi: 10.1038/s41467-020-15881-x (PMC7181879; doi:10.1038/s41467-020-15881-x)
Supplement: Supplementary file 7 — Supplementary Software 1 [file 41467_2020_15881_MOESM7_ESM.zip]

Archive with 11 entries (10 files):
- R code/code/.DS_Store
- R code/code/01_mtn_classification.R
- R code/code/02_range_shift_R2.R
- readme.pdf
- Sample Datasets/data/
- Sample Datasets/data/.DS_Store
- Sample Datasets/data/.Rhistory
- Sample Datasets/data/01_processed_data.csv
- Sample Datasets/data/lapse_rates.csv
- Sample Datasets/data/sample_data.csv
- Sample Datasets/data/warming_rates.csv
