# Supplementary material for: Topography and human pressure in mountain ranges alter expected species responses to climate change
Source: Nat Commun. 2020 Apr 24;11:1974. doi: 10.1038/s41467-020-15881-x (PMC7181879; doi:10.1038/s41467-020-15881-x)
Supplement: Supplementary file 7 — Supplementary Software 1 [file 41467_2020_15881_MOESM7_ESM.zip › R code/code/01_mtn_classification.R]

### Classify mountain ranges accounting for human pressure with variable pressure thresholds
#### Mountain classification based on human pressure (human footprint index) ####

# load libraries (install any necessary packages with, e.g., install.packages('e17071'))
library(e1071) #for skewness
library(diptest) #for bimodality
library(reshape2)
library(plyr)
library(dplyr)
library(ggplot2)

# set working directory to where data are stored
setwd("~/Desktop/NatComm_software_and_materials/data")

# read in sample data for one mountain range
dat <- read.csv("sample_data.csv", row.names = 1)

# data format:
# column 1 (elev): elevation in meters (from SRTM data)
# column 2 (hfp2009): human footprint value (from Venter et al. 2016)
# column 3 (mtn_fid): unique mountain range identifier
# column 4 (mtn_name): mountain range name

# define intact habitat theshold, choose one (hfp_threshold 4 used in this example):
#hfp_threshold <- 1 # conservative threshold, any form of human modification
hfp_threshold <- 4 # standard threshold, equivalent to pasture lands
#hfp_threshold <- 7 # liberal threshold, equivalent to croplands
#hfp_threshold <- 2 # alternative threshold, fairly conservative
#hfp_threshold <- 3 # alternative threshold, fairly conservative

## start processing data

# subset data by intense and intact
dat_hfp2009_intense <- subset(dat, hfp2009 >= hfp_threshold)
dat_hfp2009_intact <- subset(dat, hfp2009 < hfp_threshold)

# add intense/intact value into data
if(nrow(dat_hfp2009_intense) > 0) {
  dat_hfp2009_intense$hfp2009_intact <- 0
  dat_hfp2009_intense$hfp2009_intense <- 1}

if(nrow(dat_hfp2009_intact) > 0) {
  dat_hfp2009_intact$hfp2009_intact <- 1
  dat_hfp2009_intact$hfp2009_intense <- 0}

dat_hfp2009 <- if((nrow(dat_hfp2009_intense) > 0) & (nrow(dat_hfp2009_intact) > 0)) {rbind(dat_hfp2009_intense, dat_hfp2009_intact)} else {
  if(nrow(dat_hfp2009_intense) == 0) {dat_hfp2009_intact} else {dat_hfp2009_intense} }

# reset variable name
dat <- dat_hfp2009

# calculate skew for all elevation values, and for intact only values
skew_val <- skewness(dat$elev)
skew_hfp2009_intact <- skewness(subset(dat, hfp2009_intact == 1)$elev)

# calculate dip statistic for all elevation values, and for intact only values
dip_val <- dip(dat$elev)
dip_hfp2009_intact <- dip(subset(dat, hfp2009_intact == 1)$elev)

# classify mountain topography based on all land area
mtn_classification <- if(dip_val > 0.01) {"Hourglass"} else {
  if(skew_val <= -0.5) {"Inverse Pyramid"} else {
    if(skew_val >= 0.5) {"Pyramid"} else {"Diamond"}
  }
}

# classify mountain topography based on intact land area (defined by threshold value above)
mtn_classification_hfp2009 <- if(is.nan(skew_hfp2009_intact)) {"Intensified"} else {
  if(dip_hfp2009_intact > 0.01) {"Hourglass"} else {
    if(skew_hfp2009_intact <= -0.5) {"Inverse Pyramid"} else {
      if(skew_hfp2009_intact >= 0.5) {"Pyramid"} else {"Diamond"}
    }
  }
}

# bin elevations into 50 m bands
dat$elev_r <- round_any(dat$elev, 50, floor)

# summarise data by mountain range and elevation band
dat_sum <- summarise(group_by(dat, mtn_fid, mtn_name, elev_r),
                      total_area = length(elev_r),
                      hfp2009_intact_area = sum(hfp2009_intact))

# convert elevation from meters to kilometers
dat_sum$elev_km <- dat_sum$elev_r / 1000

# convert data.frame to long format
dat_sum_long <- melt(dat_sum, id.vars = c("elev_km", "elev_r", "mtn_fid", "mtn_name"),
                      value.name = "area")

# add threshold value into output
dat_sum_long$hfp_threshold <- hfp_threshold

# combine all storage variables into one data.frame
df_sum <- data.frame(mtn_fid = dat$mtn_fid[1], mtn_name = dat$mtn_name[1],
                     skew = skew_val, dip = dip_val,
                     skew_hfp2009 = skew_hfp2009_intact, dip_hfp2009 = dip_hfp2009_intact,
                     mtn_class = mtn_classification, mtn_class_hfp2009 = mtn_classification_hfp2009)

# add threshold value into output
df_sum$hfp_threshold <- hfp_threshold

# view classification output
df_sum

# plot total and intact curves
ggplot(dat_sum_long, aes(elev_km, area, fill = variable)) +
  facet_wrap(~variable, ncol = 2) +
  geom_area() +
  scale_fill_manual(values = c("grey80", "dodgerblue3"),
                    label = c("Total area", "Intact Area"),
                    name = "Area") +
  labs(x = "Elevation (km)", y = expression(paste("Area (km"^"2", ")", sep = "")),
       subtitle = paste0(as.character(dat_sum_long$mtn_name[1]), " (threshold value = ", as.character(dat_sum_long$hfp_threshold[1]), ")",
                         "\nInitial mountain classification = ", df_sum$mtn_class,
                         "\nReclassification = ", df_sum$mtn_class_hfp2009)) +
  theme_bw() +
  theme(panel.grid = element_blank(),
        legend.position = "bottom",
        strip.text = element_blank(),
        strip.background = element_blank())

# export data for further analysis
#write.csv(dat_sum_long, "01_processed_data.csv")
