# Supplementary material for: Topography and human pressure in mountain ranges alter expected species responses to climate change
Source: Nat Commun. 2020 Apr 24;11:1974. doi: 10.1038/s41467-020-15881-x (PMC7181879; doi:10.1038/s41467-020-15881-x)
Supplement: Supplementary file 7 — Supplementary Software 1 [file 41467_2020_15881_MOESM7_ESM.zip › R code/code/02_range_shift_R2.R]

### Model hypothetical species range shifts over elevation for total and intact scenarios

## load libraries (install any necessary packages with, e.g., install.packages('reshape2'))
library(reshape2)
library(plyr)
library(dplyr)
library(ggplot2)
library(Rmisc)

## load data from 01_mtn_classification
## Note this example uses hfp threshold value of 4. If using other threshold, need to change column headings and assignments to match below
setwd("~/Desktop/NatComm_software_and_materials/data")
dat <- read.csv("01_processed_data.csv", row.names = 1)
mtn_name <- dat$mtn_name[1]
mtn_fid <- dat$mtn_fid[1]
threshold <- dat$hfp_threshold[1]

# cast data back to wide format, arrange columns, and reset name
dat_wide <- dcast(dat, elev_km + mtn_name + mtn_fid ~ variable + hfp_threshold, value.var = "area")
dat <- arrange(dat_wide, mtn_fid, mtn_name, elev_km)
names(dat)[5] <- "total_area"

# load lapse rates
# lapse rates derived from WorldClim separately, see Methods in text
lapse_rates <- read.csv("lapse_rates.csv", row.names = 1)

# load warming rates
# warming rates derived from WorldClim separately, see Methods in text
warming_rates <- read.csv("warming_rates.csv")

## get initial lapse and warming rate parameters from tables
lapse_rate <- -(lapse_rates$lapse_rate[which(lapse_rates$mtn_fid == mtn_fid)])
cc_rate_45 <- warming_rates$warming_rate_rcp45[which(warming_rates$mtn_FID == mtn_fid)]
cc_rate_85 <- warming_rates$warming_rate_rcp85[which(warming_rates$mtn_FID == mtn_fid)]

## calcualte shift rates for two warming scenarios, RCP 4.5 and RCP 8.5
shift_rate_45 <- round_any(cc_rate_45 / lapse_rate, accuracy = 0.05, floor)
shift_rate_85 <- round_any(cc_rate_85 / lapse_rate, accuracy = 0.05, floor)

# establish species range limits based on amplitude of mountain range
min_elev <- min(dat$elev_km)
max_elev <- max(dat$elev_km)
range_sizes <- seq(.1, max_elev, .1)
range_sizes <- subset(range_sizes, range_sizes <= 4) # limit species ranges to max 4,000 m

## loop through range sizes (takes a few seconds, prints elevational range sizes as completed)
for(i in 1:length(range_sizes)) {
  
  range_size_i <- range_sizes[i]

  # for each range size, calculate summed area and delta values for each step of range shift for both warming scenarios
  # start at base of mountain, loop through all elevation bands
  for(j in 1:nrow(dat)) {
  
    # determine initial elevational range
    init_lr_elev_j <- dat$elev_km[j]
    init_ur_elev_j <- init_lr_elev_j + range_size_i
    
    # calculate initial area of occupancy for total and intact cases
    dat$init_occ_total_area[j] <- sum(subset(dat, elev_km >= init_lr_elev_j & elev_km <= init_ur_elev_j)$total_area, na.rm = T)
    dat$init_occ_hfp2009_area_4[j] <- sum(subset(dat, elev_km >= init_lr_elev_j & elev_km <= init_ur_elev_j)$hfp2009_intact_area_4, na.rm = T)
    
    # determine elevational range after shift, for both warming scenarios
    rs_45_lr_elev_j <- round_any((dat$elev_km[j] + shift_rate_45), accuracy = .05, floor)
    rs_45_ur_elev_j <- init_ur_elev_j + shift_rate_45
    
    rs_85_lr_elev_j <- round_any((dat$elev_km[j] + shift_rate_85), accuracy = .05, floor)
    rs_85_ur_elev_j <- init_ur_elev_j + shift_rate_85
    
    # calculate area of occupancy after shift for total and intact cases, for both warming scenarios 
    dat$rs_45_occ_total_area[j] <- sum(subset(dat, elev_km >= rs_45_lr_elev_j & elev_km <= rs_45_ur_elev_j)$total_area, na.rm = T)
    dat$rs_45_occ_hfp2009_area_4[j] <- sum(subset(dat, elev_km >= rs_45_lr_elev_j & elev_km <= rs_45_ur_elev_j)$hfp2009_intact_area_4, na.rm = T)
    
    dat$rs_85_occ_total_area[j] <- sum(subset(dat, elev_km >= rs_85_lr_elev_j & elev_km <= rs_85_ur_elev_j)$total_area, na.rm = T)
    dat$rs_85_occ_hfp2009_area_4[j] <- sum(subset(dat, elev_km >= rs_85_lr_elev_j & elev_km <= rs_85_ur_elev_j)$hfp2009_intact_area_4, na.rm = T)
    
    # calculate percentage of change in area after shift for total and intact cases, for both warming scenarios
    dat$delta_45[j] <- ((dat$rs_45_occ_total_area[j] / dat$init_occ_total_area[j]) - 1) * 100
    dat$delta_85[j] <- ((dat$rs_85_occ_total_area[j] / dat$init_occ_total_area[j]) - 1) * 100
    dat$delta_45_hfp2009_4[j] <- ((dat$rs_45_occ_hfp2009_area_4[j] / dat$init_occ_hfp2009_area_4[j]) - 1) * 100
    dat$delta_85_hfp2009_4[j] <- ((dat$rs_85_occ_hfp2009_area_4[j] / dat$init_occ_hfp2009_area_4[j]) - 1) * 100
    
  }
  
  # add in range size to output
  dat$range_size <- range_size_i
  
  # build up output across all elevational range sizes
  output <- if(i == 1) {dat} else {rbind(output, dat)}
  
  # print progress
  print(paste(range_size_i, "-", i, "of", length(range_sizes)))
  
}

# rename and view head of data
dat <- output
head(dat)
nrow(dat)

# remove elevational ranges > mountain range amplitude
amp <- max(dat$elev_km) - min(dat$elev_km)

for(j in 1:nrow(dat)) { ## loop through elevational bands
  
  # calculate the maximum elevational range size possible per band
  dat$max_amp[j] <- amp - dat$elev_km[j]
  
}

# round to ensure subsetting below works appropriately
dat$max_amp <- round(dat$max_amp, digits = 2)

# subset to remove species with range size > max amplitude
dat <- subset(dat, range_size <= max_amp)

# calculate proportion of elevational gradient where delta_intact >= delta_total, for each warming scenario
ratio_stat_45 <- nrow(subset(dat, delta_45_hfp2009_4 >= delta_45)) / nrow(dat)
ratio_stat_85 <- nrow(subset(dat, delta_85_hfp2009_4 >= delta_85)) / nrow(dat)

# plot change curves
# reformat data for plotting
dat_sub <- dat[, c(1:3, 12:15)]
dat_long_45 <- melt(dat_sub[c(1:4, 6)], id.vars = c("mtn_fid", "elev_km", "mtn_name"))
dat_long_85 <- melt(dat_sub[c(1:3, 5, 7)], id.vars = c("mtn_fid", "elev_km", "mtn_name"))

# get means and standard errors across all species elevational range sizes for RCP 4.5
dat_sum_45 <- summarise(group_by(dat_long_45, mtn_fid, mtn_name, elev_km, variable),
                        mean_value = mean(value, na.rm = T),
                        se_lower_value = STDERR(value)[3],
                        se_upper_value = STDERR(value)[1])

# get means and standard errors across all species elevational range sizes for RCP 8.5
dat_sum_85 <- summarise(group_by(dat_long_85, mtn_fid, mtn_name, elev_km, variable),
                        mean_value = mean(value, na.rm = T),
                        se_lower_value = STDERR(value[!is.na(value)])[3],
                        se_upper_value = STDERR(value[!is.na(value)])[1])


# create separate plots for RCP 4.5 and RCP 8.5
p45 <- ggplot(dat_sum_45, aes(x = elev_km, y = mean_value, ymin = se_lower_value, ymax = se_upper_value, colour = variable, fill = variable)) +
  geom_line(size = 0.2) +
  geom_ribbon(alpha = 0.3, colour = NA) +
  geom_hline(yintercept = 0, linetype = "dashed", size = 0.2) +
  scale_colour_manual(values = c("#587DA7", "#F22613"),
                      label = c("Total area", "Intact area"),
                      name = "Case") +
  scale_fill_manual(values = c("#587DA7", "#F22613"),
                    label = c("Total area", "Intact area"),
                    name = "Case") +
  labs(x = "Elevation (km)", y = expression(Delta*"Area (%)"),
       subtitle = paste0(mtn_name, " (threshold value = ", threshold, ")\nProportion delta(intact) >= delta(total) = ", signif(ratio_stat_45, 3), "\nRCP 4.5")) +
  theme_bw() +
  theme(panel.grid = element_blank(),
        legend.position = "bottom",
        plot.subtitle = element_text(size = 10))

p85 <- ggplot(dat_sum_85, aes(x = elev_km, y = mean_value, ymin = se_lower_value, ymax = se_upper_value, colour = variable, fill = variable)) +
  geom_line(size = 0.2) +
  geom_ribbon(alpha = 0.3, colour = NA) +
  geom_hline(yintercept = 0, linetype = "dashed", size = 0.2) +
  scale_colour_manual(values = c("#587DA7", "#F22613"),
                      label = c("Total area", "Intact area"),
                      name = "Case") +
  scale_fill_manual(values = c("#587DA7", "#F22613"),
                    label = c("Total area", "Intact area"),
                    name = "Case") +
  labs(x = "Elevation (km)", y = expression(Delta*"Area (%)"),
       subtitle = paste0(mtn_name, " (threshold value = ", threshold, ")\nProportion delta(intact) >= delta(total) = ", signif(ratio_stat_85, 3), "\nRCP 8.5")) +
  theme_bw() +
  theme(panel.grid = element_blank(),
        legend.position = "bottom",
        plot.subtitle = element_text(size = 10))

## combine plots
multiplot(p45, p85, cols = 2)

# Optional: uncomment to run
# compare with plot for all elevational range sizes, for RCP 8.5
# p_all <- ggplot(dat, aes(x = elev_km, y = delta_85_hfp2009_4, colour = range_size, group = range_size)) +
#   geom_line(size = 0.2) +
#   geom_hline(yintercept = 0, linetype = "dashed", size = 0.2) +
#   scale_colour_continuous(name = "Elevational\nrange size (km)") +
#   labs(x = "Elevation (km)", y = expression(Delta*"Area (%)"),
#        subtitle = paste0(mtn_name, "\nRCP 8.5")) +
#   theme_bw() +
#   theme(panel.grid = element_blank(),
#         legend.position = "bottom",
#         plot.subtitle = element_text(size = 10)) +
#   ylim(NA, 500) # plot only results up to 500% increases to view most of the data (removes three data points)
# 
# p_all
