# Supplementary material for: Topography and human pressure in mountain ranges alter expected species responses to climate change
Source: Nat Commun. 2020 Apr 24;11:1974. doi: 10.1038/s41467-020-15881-x (PMC7181879; doi:10.1038/s41467-020-15881-x)
Supplement: Supplementary file 7 — Supplementary Software 1 [file 41467_2020_15881_MOESM7_ESM.zip › Sample Datasets/data/01_processed_data.csv]

	elev_km	elev_r	mtn_fid	mtn_name	variable	area	hfp_threshold
1	0.05	50	402	Himalaya	total_area	130	4
2	0.1	100	402	Himalaya	total_area	1915	4
3	0.15	150	402	Himalaya	total_area	2703	4
4	0.2	200	402	Himalaya	total_area	3283	4
5	0.25	250	402	Himalaya	total_area	3293	4
6	0.3	300	402	Himalaya	total_area	3264	4
7	0.35	350	402	Himalaya	total_area	3586	4
8	0.4	400	402	Himalaya	total_area	3930	4
9	0.45	450	402	Himalaya	total_area	4444	4
10	0.5	500	402	Himalaya	total_area	4769	4
11	0.55	550	402	Himalaya	total_area	5303	4
12	0.6	600	402	Himalaya	total_area	5623	4
13	0.65	650	402	Himalaya	total_area	5340	4
14	0.7	700	402	Himalaya	total_area	5059	4
15	0.75	750	402	Himalaya	total_area	5076	4
16	0.8	800	402	Himalaya	total_area	5174	4
17	0.85	850	402	Himalaya	total_area	5255	4
18	0.9	900	402	Himalaya	total_area	5131	4
19	0.95	950	402	Himalaya	total_area	5149	4
20	1	1000	402	Himalaya	total_area	5286	4
21	1.05	1050	402	Himalaya	total_area	5222	4
22	1.1	1100	402	Himalaya	total_area	5328	4
23	1.15	1150	402	Himalaya	total_area	5490	4
24	1.2	1200	402	Himalaya	total_area	5301	4
25	1.25	1250	402	Himalaya	total_area	5388	4
26	1.3	1300	402	Himalaya	total_area	5724	4
27	1.35	1350	402	Himalaya	total_area	5618	4
28	1.4	1400	402	Himalaya	total_area	5356	4
29	1.45	1450	402	Himalaya	total_area	5294	4
30	1.5	1500	402	Himalaya	total_area	5218	4
31	1.55	1550	402	Himalaya	total_area	6583	4
32	1.6	1600	402	Himalaya	total_area	5816	4
33	1.65	1650	402	Himalaya	total_area	5581	4
34	1.7	1700	402	Himalaya	total_area	5421	4
35	1.75	1750	402	Himalaya	total_area	5157	4
36	1.8	1800	402	Himalaya	total_area	4960	4
37	1.85	1850	402	Himalaya	total_area	4914	4
38	1.9	1900	402	Himalaya	total_area	4627	4
39	1.95	1950	402	Himalaya	total_area	4397	4
40	2	2000	402	Himalaya	total_area	4358	4
41	2.05	2050	402	Himalaya	total_area	4212	4
42	2.1	2100	402	Himalaya	total_area	4063	4
43	2.15	2150	402	Himalaya	total_area	3999	4
44	2.2	2200	402	Himalaya	total_area	4027	4
45	2.25	2250	402	Himalaya	total_area	3847	4
46	2.3	2300	402	Himalaya	total_area	3771	4
47	2.35	2350	402	Himalaya	total_area	3604	4
48	2.4	2400	402	Himalaya	total_area	3632	4
49	2.45	2450	402	Himalaya	total_area	3573	4
50	2.5	2500	402	Himalaya	total_area	3535	4
51	2.55	2550	402	Himalaya	total_area	3563	4
52	2.6	2600	402	Himalaya	total_area	3365	4
53	2.65	2650	402	Himalaya	total_area	3355	4
54	2.7	2700	402	Himalaya	total_area	3354	4
55	2.75	2750	402	Himalaya	total_area	3301	4
56	2.8	2800	402	Himalaya	total_area	3347	4
57	2.85	2850	402	Himalaya	total_area	3350	4
58	2.9	2900	402	Himalaya	total_area	3353	4
59	2.95	2950	402	Himalaya	total_area	3367	4
60	3	3000	402	Himalaya	total_area	3228	4
61	3.05	3050	402	Himalaya	total_area	3262	4
62	3.1	3100	402	Himalaya	total_area	3322	4
63	3.15	3150	402	Himalaya	total_area	3235	4
64	3.2	3200	402	Himalaya	total_area	3174	4
65	3.25	3250	402	Himalaya	total_area	3230	4
66	3.3	3300	402	Himalaya	total_area	3242	4
67	3.35	3350	402	Himalaya	total_area	3255	4
68	3.4	3400	402	Himalaya	total_area	3358	4
69	3.45	3450	402	Himalaya	total_area	3364	4
70	3.5	3500	402	Himalaya	total_area	3416	4
71	3.55	3550	402	Himalaya	total_area	4113	4
72	3.6	3600	402	Himalaya	total_area	3702	4
73	3.65	3650	402	Himalaya	total_area	3690	4
74	3.7	3700	402	Himalaya	total_area	3777	4
75	3.75	3750	402	Himalaya	total_area	4031	4
76	3.8	3800	402	Himalaya	total_area	4431	4
77	3.85	3850	402	Himalaya	total_area	4597	4
78	3.9	3900	402	Himalaya	total_area	4830	4
79	3.95	3950	402	Himalaya	total_area	5234	4
80	4	4000	402	Himalaya	total_area	5413	4
81	4.05	4050	402	Himalaya	total_area	5597	4
82	4.1	4100	402	Himalaya	total_area	5841	4
83	4.15	4150	402	Himalaya	total_area	6629	4
84	4.2	4200	402	Himalaya	total_area	6841	4
85	4.25	4250	402	Himalaya	total_area	6859	4
86	4.3	4300	402	Himalaya	total_area	6957	4
87	4.35	4350	402	Himalaya	total_area	7726	4
88	4.4	4400	402	Himalaya	total_area	8960	4
89	4.45	4450	402	Himalaya	total_area	9638	4
90	4.5	4500	402	Himalaya	total_area	10595	4
91	4.55	4550	402	Himalaya	total_area	12981	4
92	4.6	4600	402	Himalaya	total_area	12158	4
93	4.65	4650	402	Himalaya	total_area	11862	4
94	4.7	4700	402	Himalaya	total_area	11888	4
95	4.75	4750	402	Himalaya	total_area	11549	4
96	4.8	4800	402	Himalaya	total_area	11059	4
97	4.85	4850	402	Himalaya	total_area	10771	4
98	4.9	4900	402	Himalaya	total_area	10539	4
99	4.95	4950	402	Himalaya	total_area	10108	4
100	5	5000	402	Himalaya	total_area	10313	4
101	5.05	5050	402	Himalaya	total_area	9593	4
102	5.1	5100	402	Himalaya	total_area	9125	4
103	5.15	5150	402	Himalaya	total_area	8751	4
104	5.2	5200	402	Himalaya	total_area	8333	4
105	5.25	5250	402	Himalaya	total_area	7686	4
106	5.3	5300	402	Himalaya	total_area	6881	4
107	5.35	5350	402	Himalaya	total_area	6363	4
108	5.4	5400	402	Himalaya	total_area	5749	4
109	5.45	5450	402	Himalaya	total_area	5267	4
110	5.5	5500	402	Himalaya	total_area	4597	4
111	5.55	5550	402	Himalaya	total_area	4087	4
112	5.6	5600	402	Himalaya	total_area	3440	4
113	5.65	5650	402	Himalaya	total_area	3103	4
114	5.7	5700	402	Himalaya	total_area	2572	4
115	5.75	5750	402	Himalaya	total_area	2245	4
116	5.8	5800	402	Himalaya	total_area	1658	4
117	5.85	5850	402	Himalaya	total_area	1347	4
118	5.9	5900	402	Himalaya	total_area	1066	4
119	5.95	5950	402	Himalaya	total_area	928	4
120	6	6000	402	Himalaya	total_area	733	4
121	6.05	6050	402	Himalaya	total_area	578	4
122	6.1	6100	402	Himalaya	total_area	462	4
123	6.15	6150	402	Himalaya	total_area	399	4
124	6.2	6200	402	Himalaya	total_area	352	4
125	6.25	6250	402	Himalaya	total_area	259	4
126	6.3	6300	402	Himalaya	total_area	230	4
127	6.35	6350	402	Himalaya	total_area	178	4
128	6.4	6400	402	Himalaya	total_area	168	4
129	6.45	6450	402	Himalaya	total_area	124	4
130	6.5	6500	402	Himalaya	total_area	102	4
131	6.55	6550	402	Himalaya	total_area	77	4
132	6.6	6600	402	Himalaya	total_area	88	4
133	6.65	6650	402	Himalaya	total_area	81	4
134	6.7	6700	402	Himalaya	total_area	60	4
135	6.75	6750	402	Himalaya	total_area	43	4
136	6.8	6800	402	Himalaya	total_area	32	4
137	6.85	6850	402	Himalaya	total_area	38	4
138	6.9	6900	402	Himalaya	total_area	28	4
139	6.95	6950	402	Himalaya	total_area	26	4
140	7	7000	402	Himalaya	total_area	29	4
141	7.05	7050	402	Himalaya	total_area	28	4
142	7.1	7100	402	Himalaya	total_area	28	4
143	7.15	7150	402	Himalaya	total_area	14	4
144	7.2	7200	402	Himalaya	total_area	19	4
145	7.25	7250	402	Himalaya	total_area	18	4
146	7.3	7300	402	Himalaya	total_area	7	4
147	7.35	7350	402	Himalaya	total_area	10	4
148	7.4	7400	402	Himalaya	total_area	5	4
149	7.45	7450	402	Himalaya	total_area	7	4
150	7.5	7500	402	Himalaya	total_area	9	4
151	7.55	7550	402	Himalaya	total_area	9	4
152	7.6	7600	402	Himalaya	total_area	8	4
153	7.65	7650	402	Himalaya	total_area	5	4
154	7.7	7700	402	Himalaya	total_area	5	4
155	7.8	7800	402	Himalaya	total_area	4	4
156	7.85	7850	402	Himalaya	total_area	5	4
157	7.9	7900	402	Himalaya	total_area	5	4
158	7.95	7950	402	Himalaya	total_area	2	4
159	8.05	8050	402	Himalaya	total_area	1	4
160	8.2	8200	402	Himalaya	total_area	3	4
161	8.35	8350	402	Himalaya	total_area	1	4
162	0.05	50	402	Himalaya	hfp2009_intact_area	0	4
163	0.1	100	402	Himalaya	hfp2009_intact_area	0	4
164	0.15	150	402	Himalaya	hfp2009_intact_area	12	4
165	0.2	200	402	Himalaya	hfp2009_intact_area	45	4
166	0.25	250	402	Himalaya	hfp2009_intact_area	85	4
167	0.3	300	402	Himalaya	hfp2009_intact_area	117	4
168	0.35	350	402	Himalaya	hfp2009_intact_area	126	4
169	0.4	400	402	Himalaya	hfp2009_intact_area	145	4
170	0.45	450	402	Himalaya	hfp2009_intact_area	119	4
171	0.5	500	402	Himalaya	hfp2009_intact_area	143	4
172	0.55	550	402	Himalaya	hfp2009_intact_area	160	4
173	0.6	600	402	Himalaya	hfp2009_intact_area	194	4
174	0.65	650	402	Himalaya	hfp2009_intact_area	215	4
175	0.7	700	402	Himalaya	hfp2009_intact_area	212	4
176	0.75	750	402	Himalaya	hfp2009_intact_area	199	4
177	0.8	800	402	Himalaya	hfp2009_intact_area	220	4
178	0.85	850	402	Himalaya	hfp2009_intact_area	222	4
179	0.9	900	402	Himalaya	hfp2009_intact_area	248	4
180	0.95	950	402	Himalaya	hfp2009_intact_area	248	4
181	1	1000	402	Himalaya	hfp2009_intact_area	277	4
182	1.05	1050	402	Himalaya	hfp2009_intact_area	257	4
183	1.1	1100	402	Himalaya	hfp2009_intact_area	287	4
184	1.15	1150	402	Himalaya	hfp2009_intact_area	326	4
185	1.2	1200	402	Himalaya	hfp2009_intact_area	297	4
186	1.25	1250	402	Himalaya	hfp2009_intact_area	376	4
187	1.3	1300	402	Himalaya	hfp2009_intact_area	353	4
188	1.35	1350	402	Himalaya	hfp2009_intact_area	374	4
189	1.4	1400	402	Himalaya	hfp2009_intact_area	364	4
190	1.45	1450	402	Himalaya	hfp2009_intact_area	427	4
191	1.5	1500	402	Himalaya	hfp2009_intact_area	438	4
192	1.55	1550	402	Himalaya	hfp2009_intact_area	381	4
193	1.6	1600	402	Himalaya	hfp2009_intact_area	403	4
194	1.65	1650	402	Himalaya	hfp2009_intact_area	464	4
195	1.7	1700	402	Himalaya	hfp2009_intact_area	418	4
196	1.75	1750	402	Himalaya	hfp2009_intact_area	430	4
197	1.8	1800	402	Himalaya	hfp2009_intact_area	437	4
198	1.85	1850	402	Himalaya	hfp2009_intact_area	448	4
199	1.9	1900	402	Himalaya	hfp2009_intact_area	468	4
200	1.95	1950	402	Himalaya	hfp2009_intact_area	434	4
201	2	2000	402	Himalaya	hfp2009_intact_area	418	4
202	2.05	2050	402	Himalaya	hfp2009_intact_area	406	4
203	2.1	2100	402	Himalaya	hfp2009_intact_area	436	4
204	2.15	2150	402	Himalaya	hfp2009_intact_area	422	4
205	2.2	2200	402	Himalaya	hfp2009_intact_area	442	4
206	2.25	2250	402	Himalaya	hfp2009_intact_area	392	4
207	2.3	2300	402	Himalaya	hfp2009_intact_area	386	4
208	2.35	2350	402	Himalaya	hfp2009_intact_area	408	4
209	2.4	2400	402	Himalaya	hfp2009_intact_area	385	4
210	2.45	2450	402	Himalaya	hfp2009_intact_area	377	4
211	2.5	2500	402	Himalaya	hfp2009_intact_area	396	4
212	2.55	2550	402	Himalaya	hfp2009_intact_area	374	4
213	2.6	2600	402	Himalaya	hfp2009_intact_area	353	4
214	2.65	2650	402	Himalaya	hfp2009_intact_area	393	4
215	2.7	2700	402	Himalaya	hfp2009_intact_area	411	4
216	2.75	2750	402	Himalaya	hfp2009_intact_area	375	4
217	2.8	2800	402	Himalaya	hfp2009_intact_area	367	4
218	2.85	2850	402	Himalaya	hfp2009_intact_area	386	4
219	2.9	2900	402	Himalaya	hfp2009_intact_area	415	4
220	2.95	2950	402	Himalaya	hfp2009_intact_area	391	4
221	3	3000	402	Himalaya	hfp2009_intact_area	426	4
222	3.05	3050	402	Himalaya	hfp2009_intact_area	453	4
223	3.1	3100	402	Himalaya	hfp2009_intact_area	471	4
224	3.15	3150	402	Himalaya	hfp2009_intact_area	489	4
225	3.2	3200	402	Himalaya	hfp2009_intact_area	464	4
226	3.25	3250	402	Himalaya	hfp2009_intact_area	500	4
227	3.3	3300	402	Himalaya	hfp2009_intact_area	553	4
228	3.35	3350	402	Himalaya	hfp2009_intact_area	555	4
229	3.4	3400	402	Himalaya	hfp2009_intact_area	627	4
230	3.45	3450	402	Himalaya	hfp2009_intact_area	660	4
231	3.5	3500	402	Himalaya	hfp2009_intact_area	658	4
232	3.55	3550	402	Himalaya	hfp2009_intact_area	739	4
233	3.6	3600	402	Himalaya	hfp2009_intact_area	762	4
234	3.65	3650	402	Himalaya	hfp2009_intact_area	833	4
235	3.7	3700	402	Himalaya	hfp2009_intact_area	866	4
236	3.75	3750	402	Himalaya	hfp2009_intact_area	1039	4
237	3.8	3800	402	Himalaya	hfp2009_intact_area	1101	4
238	3.85	3850	402	Himalaya	hfp2009_intact_area	1105	4
239	3.9	3900	402	Himalaya	hfp2009_intact_area	1193	4
240	3.95	3950	402	Himalaya	hfp2009_intact_area	1324	4
241	4	4000	402	Himalaya	hfp2009_intact_area	1405	4
242	4.05	4050	402	Himalaya	hfp2009_intact_area	1560	4
243	4.1	4100	402	Himalaya	hfp2009_intact_area	1640	4
244	4.15	4150	402	Himalaya	hfp2009_intact_area	1833	4
245	4.2	4200	402	Himalaya	hfp2009_intact_area	2071	4
246	4.25	4250	402	Himalaya	hfp2009_intact_area	2170	4
247	4.3	4300	402	Himalaya	hfp2009_intact_area	2109	4
248	4.35	4350	402	Himalaya	hfp2009_intact_area	2423	4
249	4.4	4400	402	Himalaya	hfp2009_intact_area	2789	4
250	4.45	4450	402	Himalaya	hfp2009_intact_area	3184	4
251	4.5	4500	402	Himalaya	hfp2009_intact_area	3911	4
252	4.55	4550	402	Himalaya	hfp2009_intact_area	6191	4
253	4.6	4600	402	Himalaya	hfp2009_intact_area	5136	4
254	4.65	4650	402	Himalaya	hfp2009_intact_area	5208	4
255	4.7	4700	402	Himalaya	hfp2009_intact_area	5311	4
256	4.75	4750	402	Himalaya	hfp2009_intact_area	5289	4
257	4.8	4800	402	Himalaya	hfp2009_intact_area	5160	4
258	4.85	4850	402	Himalaya	hfp2009_intact_area	5186	4
259	4.9	4900	402	Himalaya	hfp2009_intact_area	5265	4
260	4.95	4950	402	Himalaya	hfp2009_intact_area	5103	4
261	5	5000	402	Himalaya	hfp2009_intact_area	5412	4
262	5.05	5050	402	Himalaya	hfp2009_intact_area	5185	4
263	5.1	5100	402	Himalaya	hfp2009_intact_area	5140	4
264	5.15	5150	402	Himalaya	hfp2009_intact_area	5141	4
265	5.2	5200	402	Himalaya	hfp2009_intact_area	5093	4
266	5.25	5250	402	Himalaya	hfp2009_intact_area	4883	4
267	5.3	5300	402	Himalaya	hfp2009_intact_area	4536	4
268	5.35	5350	402	Himalaya	hfp2009_intact_area	4250	4
269	5.4	5400	402	Himalaya	hfp2009_intact_area	3966	4
270	5.45	5450	402	Himalaya	hfp2009_intact_area	3760	4
271	5.5	5500	402	Himalaya	hfp2009_intact_area	3312	4
272	5.55	5550	402	Himalaya	hfp2009_intact_area	2967	4
273	5.6	5600	402	Himalaya	hfp2009_intact_area	2611	4
274	5.65	5650	402	Himalaya	hfp2009_intact_area	2378	4
275	5.7	5700	402	Himalaya	hfp2009_intact_area	2023	4
276	5.75	5750	402	Himalaya	hfp2009_intact_area	1794	4
277	5.8	5800	402	Himalaya	hfp2009_intact_area	1351	4
278	5.85	5850	402	Himalaya	hfp2009_intact_area	1090	4
279	5.9	5900	402	Himalaya	hfp2009_intact_area	869	4
280	5.95	5950	402	Himalaya	hfp2009_intact_area	769	4
281	6	6000	402	Himalaya	hfp2009_intact_area	588	4
282	6.05	6050	402	Himalaya	hfp2009_intact_area	457	4
283	6.1	6100	402	Himalaya	hfp2009_intact_area	375	4
284	6.15	6150	402	Himalaya	hfp2009_intact_area	321	4
285	6.2	6200	402	Himalaya	hfp2009_intact_area	285	4
286	6.25	6250	402	Himalaya	hfp2009_intact_area	187	4
287	6.3	6300	402	Himalaya	hfp2009_intact_area	182	4
288	6.35	6350	402	Himalaya	hfp2009_intact_area	143	4
289	6.4	6400	402	Himalaya	hfp2009_intact_area	134	4
290	6.45	6450	402	Himalaya	hfp2009_intact_area	95	4
291	6.5	6500	402	Himalaya	hfp2009_intact_area	78	4
292	6.55	6550	402	Himalaya	hfp2009_intact_area	57	4
293	6.6	6600	402	Himalaya	hfp2009_intact_area	66	4
294	6.65	6650	402	Himalaya	hfp2009_intact_area	54	4
295	6.7	6700	402	Himalaya	hfp2009_intact_area	42	4
296	6.75	6750	402	Himalaya	hfp2009_intact_area	33	4
297	6.8	6800	402	Himalaya	hfp2009_intact_area	16	4
298	6.85	6850	402	Himalaya	hfp2009_intact_area	20	4
299	6.9	6900	402	Himalaya	hfp2009_intact_area	20	4
300	6.95	6950	402	Himalaya	hfp2009_intact_area	17	4
301	7	7000	402	Himalaya	hfp2009_intact_area	18	4
302	7.05	7050	402	Himalaya	hfp2009_intact_area	15	4
303	7.1	7100	402	Himalaya	hfp2009_intact_area	20	4
304	7.15	7150	402	Himalaya	hfp2009_intact_area	11	4
305	7.2	7200	402	Himalaya	hfp2009_intact_area	10	4
306	7.25	7250	402	Himalaya	hfp2009_intact_area	6	4
307	7.3	7300	402	Himalaya	hfp2009_intact_area	5	4
308	7.35	7350	402	Himalaya	hfp2009_intact_area	5	4
309	7.4	7400	402	Himalaya	hfp2009_intact_area	4	4
310	7.45	7450	402	Himalaya	hfp2009_intact_area	3	4
311	7.5	7500	402	Himalaya	hfp2009_intact_area	7	4
312	7.55	7550	402	Himalaya	hfp2009_intact_area	6	4
313	7.6	7600	402	Himalaya	hfp2009_intact_area	5	4
314	7.65	7650	402	Himalaya	hfp2009_intact_area	2	4
315	7.7	7700	402	Himalaya	hfp2009_intact_area	5	4
316	7.8	7800	402	Himalaya	hfp2009_intact_area	3	4
317	7.85	7850	402	Himalaya	hfp2009_intact_area	4	4
318	7.9	7900	402	Himalaya	hfp2009_intact_area	4	4
319	7.95	7950	402	Himalaya	hfp2009_intact_area	2	4
320	8.05	8050	402	Himalaya	hfp2009_intact_area	1	4
321	8.2	8200	402	Himalaya	hfp2009_intact_area	3	4
322	8.35	8350	402	Himalaya	hfp2009_intact_area	1	4
