# Supplementary material for: Topography and human pressure in mountain ranges alter expected species responses to climate change
Source: Nat Commun. 2020 Apr 24;11:1974. doi: 10.1038/s41467-020-15881-x (PMC7181879; doi:10.1038/s41467-020-15881-x)
Supplement: Supplementary file 7 — Supplementary Software 1 [file 41467_2020_15881_MOESM7_ESM.zip › Sample Datasets/data/lapse_rates.csv]

	mtn_fid	mtn_name	lapse_rate
1	0	Adelbert Range	-3.8197571402026
2	1	Saruwaged Range	-5.07913140624705
3	2	Boz Daglari	-5.03966991976063
4	3	Aydin Daglari	-5.12399265755126
5	4	Yamanlar Dagi	-4.95739129550449
6	5	Madra Dagi	-5.14614524108149
7	6	Kocakatran Dagi	-4.35116349744055
8	7	Armutcuk Dagi	-3.33946225394188
9	8	Marcal Dagi	-5.27209203959606
10	9	Besparmak Dagi	-4.77367299392651
11	10	Madran Baba Dagi	-5.00084748782969
12	11	Karincali Dagi	-4.72741292751934
13	12	Gnlgel Dagi	-5.16120725651563
14	13	Egrigsz Dagi	-4.52344344110722
15	14	Murat Dagi	-4.65694166345911
16	15	Domanic Dagi	-4.00635624880392
17	16	Ulu Dagi	-4.76024074616207
18	17	Ak Dag	-4.52752381984177
19	18	Botu Dagi	-4.53631580851628
20	19	Snndiken Dagi	-5.16131986980224
21	20	Sultan Daglari	-4.67159347777682
22	21	Anamas Dagi	-5.19415460723236
23	22	Bozburun Dag	-5.29059112218257
24	23	Seytan Dagi	-5.03820298707584
25	24	Barla Dagi	-5.06587836819299
26	25	Dedegsl Dag	-5.12377325441168
27	26	Erenler Dagi	-4.0816030506115
28	27	Malendiz Dagi	-5.74035636041749
29	28	Erciyas Dagi	-5.88028309243359
30	29	Ala Daglari	-5.90067865663163
31	30	Bolkar Daglari	-6.03006805633377
32	31	Ilgaz Dalgari	-5.10697268951166
33	32	Balaban Daglari	-4.92364991524518
34	33	Koroglu Daglari	-5.16548265989099
35	34	Kuzey Anadolu Daglari / Pontus Mountains	-4.9389950047218
36	35	Gavur Daglari Mediterranean Sea	-6.21069516033695
37	36	Mercan Daglari	-7.26779071088921
38	37	Kesis Daglari	-6.91763925612133
39	38	Cosan Daglari	-6.6246678068693
40	39	Bingrl Daglari	-5.33242642440314
41	40	Serafeddin Daglari	-7.3737333181864
42	41	Hacres Daglari	-4.92089504983309
43	42	Mus Sira Daglari	-6.63783652158831
44	43	Allahu Ekber Daglari	-6.0896886169121
45	44	Yalnizcam Daglari	-5.94699226195726
46	45	Ispiriz Daglari	-4.58620459793459
47	46	Satak Daglari	-5.72797023480388
48	47	Bey Daglari	-4.85548420409392
49	48	Kargapazari Daglari	-6.09802423740788
50	49	Mescit Daglari	-6.31852984874091
51	50	Agri Dagi	-5.60395333336615
52	51	Hakkari Daglari	-4.60231929609824
53	52	Doganli Daglari	-4.35308084254857
54	53	Mardin Platosu	-3.73644668578985
55	54	S8phan Dagi	-5.45454919292749
56	55	TendTrrk Dagi	-5.55256862613425
57	56	Yanartas Daglari	-5.15478340909891
58	57	Tahtali Daglari	-6.73177415026571
59	58	Binboga Daglari	-6.21305936596085
60	59	Berit Dagi	-6.39085217823668
61	60	Malatya Daglari	-6.26502188454599
62	61	Jabal al Nusayriyah	-5.48467059010683
63	62	Mount Tro9dos	-5.40969848228133
64	63	Jebel Liban	-5.42354701168165
65	64	Jebel esh Sharqi	-5.3126268166246
66	65	Esh Shara	-5.41789642539234
67	66	Asir Mountains	-5.2520121782875
68	67	Jabal Tuwayq	-6.26636940142462
69	68	Hejaz Mountains	-6.9583969729121
70	69	Yemeni Mountains	-5.42163409496411
71	70	Yemeni Highlands	-5.09230775171218
72	71	Al Hajar Mountains	-4.99007757073602
73	72	Knhhaye Sabalan	-5.01917136465268
74	73	Knh-e Sahand	-5.24415689396496
75	74	Knh-e Bozqush	-4.8834039841922
76	75	Kabir K(h	-6.29094903507203
77	76	Posht-e-K9h	-4.77353731982031
78	77	Knh-e Karkas	-6.8035981270311
79	78	Knh-e Aliabad	-6.85910137202482
80	79	Knh-e Masahun	-5.71491802286551
81	80	Knh-e Jebal Barez	-6.43909305070288
82	81	Knh-e Birag	-6.61411078578979
83	82	Gamshadzai K)h	-6.18920972909298
84	83	Knh-e Taftan	-7.21440174107629
85	84	Selseleh-ye-Pir-Shuran	-7.52679235135277
86	85	Kacha Kuh	-6.68612625955334
87	86	Kuh-e Aladagh	-4.65021594950361
88	87	Kuh-e Shah Jehan	-5.38004946025147
89	88	Knh-e Binalud	-5.57617178196014
90	89	Kopet Dagh Moutain Range	-4.9287989385212
91	90	Alborz Mountains	-4.02465180282187
92	91	Central Makran Range	-5.86126404638974
93	92	Raskoh	-5.26176589779697
94	93	Chagai Hills	-5.54656183230908
95	94	Pab Range	-4.45740323604716
96	95	Kirthar Range	-5.3225980248938
97	96	Central Brahui	-6.87036410296211
98	97	Khude Hills	-4.65971731558625
99	98	Suleiman Range	-6.35156537765175
100	99	Toba & Kakar Ranges	-7.94393406691083
101	100	Zargun	-8.79965680167696
102	101	Ladakh Range	-7.3092191937091
103	102	Qasa Murg	-6.97207898542278
104	103	Zeravshanskiy Khrebet	-5.82571484307681
105	104	Gissarskiy Khrebet	-5.76520151738512
106	105	Turkestainskiy Khrebet	-5.49737775459695
107	106	Gory Baysun Tau	-6.03717163280228
108	107	Kugitangtau Khrebet	-5.95980051805281
109	108	Babatag Khrebet	-5.02008602354665
110	109	Khrebet Nuratau	-4.283523534399
111	110	Alayskiy Khrebet	-5.69380322356621
112	111	Ferganskiy Khrebet	-5.31260286700232
113	112	Chatkal'skiy Khrebet	-6.01753122160094
114	113	Kuraminskiy Khrebet	-5.54845045791627
115	114	Khrebet Talasskiy Alatau	-5.91060317507683
116	115	Kirgizskiy Khrebet	-5.64834865113177
117	116	Khrebet Karatau	-2.37368863960112
118	117	Khrebet Terskey Alatau	-6.35398674074925
119	118	Khrebet Kungey Alatau	-6.43538383134359
120	119	Khrebet Zailiyskiy Alatau	-5.7879458014392
121	120	Khrebet Kokshaal-Tau	-6.61927723331904
122	121	Khrebet Ketmen'	-6.08488677015957
123	122	Borohoro-Shan	-5.78073256355711
124	123	Khrebet Dzhungarskiy Alatau	-5.72833368162176
125	124	Khrebet Tarbagatay	-5.11402445352159
126	125	Narat Shan	-5.97514502310196
127	126	Horo Shan	-7.17704561886248
128	127	Eren Habirga Shan	-6.19621860764645
129	128	Khrebet Saur	-5.29659909856535
130	129	Bogda Shan	-5.86893375140068
131	130	Kurutag	-4.98632427703597
132	131	Karlik Shan	-6.65151490374829
133	132	Dahei Shan	-6.2074624922454
134	133	Baytik Shan	-5.40268201002954
135	134	Danghe Nanshan	-6.66015830656081
136	135	Qaidam Shan	-8.33914696980883
137	136	Tergun Daba Shan	-7.89486849809953
138	137	Yema Shan	-6.58751512196129
139	138	Yema Nanshan	-6.54605992495009
140	139	Shule Nanshan	-6.22132942732484
141	140	Tulai Nanshan	-5.34206493808531
142	141	Tulai Shan	-4.90231597228729
143	142	Zoulang Nanshan	-6.31916174756309
144	143	Lenglong Ling	-6.80522618090922
145	144	Datong Shan	-6.8725528266417
146	145	Qinghai Nanshan	-6.07664794120848
147	146	Pamir Mountains	-6.5624192446547
148	147	Karakorum	-7.30856578269503
149	148	Hindu Kush	-6.69275235102899
150	149	Nganglong Kangri	-8.20950077463168
151	150	Gangdise Shan	-8.41910029283307
152	151	Nyainqentanglha Shan	-6.42955829165153
153	152	Tanggula Shan	-8.65237860931325
154	153	Banyan Har Shan	-7.58553212111361
155	154	Ningjing Shan	-8.04016201906266
156	155	Taniantaweng Shan	-7.44459410150532
157	156	Hengduan Shan	-6.8308067897425
158	157	Nu Shan	-6.24196672686135
159	158	Xue Shan	-6.66032235812902
160	159	Chola Shan	-8.4541856028553
161	160	Shaluli Shan	-7.28207652590792
162	161	Mianmian Shan	-6.33044072604102
163	162	Jingping Shan	-5.91118235400483
164	163	Daxue Shan	-6.44502014297912
165	164	Qionglai Shan	-5.60657602702542
166	165	Xiqping Shan	-6.36204693560753
167	166	Min Shan	-5.07067353656072
168	167	Liupan Shan	-4.69417761754432
169	168	Qin Ling	-5.536261052584
170	169	Micang Shan	-5.5574744866548
171	170	Daba Shan	-5.26768534650429
172	171	Zhongtiao Shan	-4.14339717993267
173	172	Xiao Shan	-4.94640422645171
174	173	Xiong'er Shan	-4.26549764631587
175	174	Jing Shan	-3.78011518682737
176	175	Wudang Shan	-4.09534160261837
177	176	Funiu Shan	-4.82170518961259
178	177	Tongbai Shan	-3.84260720719214
179	178	Dabei Shan	-4.40002134704976
180	179	Mufu Shan	-3.92522619132567
181	180	Jiuling Shan	-4.29970132305423
182	181	Tianmu Shan	-4.21120157733115
183	182	Guiji Shan	-4.14970614217088
184	183	Donggan	-4.72113446992544
185	184	Xianxia Ling	-4.74676460693045
186	185	Daiyun Shan	-4.54668600681276
187	186	Jiulian Shan	-5.18837769020251
188	187	Wugong Shan	-4.52596271107214
189	188	Nan Ling	-5.08602833619092
190	189	Dayu Ling	-4.82631166863401
191	190	Xuefeng Shan	-4.3756944768885
192	191	Dupang Ling	-5.05620235898646
193	192	Dayao Shan	-5.17137474648929
194	193	Yunkai Dashan	-4.66229477692785
195	194	Shiwan Sashan	-3.37481345045091
196	195	Fangdou Shan	-5.2327129581147
197	196	Wu Shan	-4.54413755566306
198	197	Huaying Shan	-3.99330406882659
199	198	Lunan Shan	-5.76948152979193
200	199	Gongwan Shan	-5.94858015031087
201	200	Qingshuilang Shan	-5.14822089477981
202	201	Ailao Shan	-4.65383247645214
203	202	Wuliang Shan	-4.69916432075335
204	203	Haian Shan	-3.91635012147987
205	204	Chungyang Shan	-5.88117759911572
206	205	Ali Shan	-5.4094007907406
207	206	Hsuen Shan	-5.1917664681104
208	207	Helan Shan	-5.12993929090604
209	208	Longshou Shan	-5.29114796936093
210	209	Lang Shan	-5.89199977762208
211	210	Daqing Shan	-5.11245718742206
212	211	Lnliang Shan	-6.73077121906486
213	212	Taihang Shan	-4.49441361340528
214	213	Wutai Shan	-5.67172778445684
215	214	Heng Shan	-5.63588071226282
216	215	Yunzhong Shan	-5.27292315395937
217	216	Jundu Shan	-4.57394917147042
218	217	Yan Shan	-4.38254226314483
219	218	Qilaotu Shan	-4.63431987785306
220	219	Damaqun Shan	-5.15453613808484
221	220	Xiao Hinggan Ling	-3.32437340997213
222	221	Qian Shan	-4.82677948154277
223	222	Longgang Shan	-5.07568473301389
224	223	Changbai Shan	-4.43358591941591
225	224	Zhangguangcai Ling	-3.73789531273416
226	225	Toudao Jiang	-3.41000127070903
227	226	Pan Ling	-4.09825669354325
228	227	Gichgeniyn Nuruu	-5.79716957732954
229	228	Hnrh Uul	-5.69871976961194
230	229	Ih Bogd Uul	-6.39107207289666
231	230	Tnrgen Uul	-6.1677270301998
232	231	Haanhshiy Uul	-4.66731331990078
233	232	Hangayn Nuruu	-5.88424931606342
234	233	Hentiyn Nuruu	-3.20349655596177
235	234	Narymskiy Khrebet	-4.06864646529761
236	235	Ivanovskiey Khrebet	-4.36805802432268
237	236	Khrebet Listvyaga	-4.5288775921465
238	237	Terektinskiy Khrebet	-3.19944404769945
239	238	Bashchelakskiy Khrebet	-2.98208851071793
240	239	Seminskiy Khrebet	-3.90337094138385
241	240	Tigireskiy Khrebet	-3.97677647662848
242	241	Aygulakskiy Khrebet	-5.37833290131662
243	242	Kuroyskiy Khrebet	-5.29849339704047
244	243	Chulyshmunskiy Khrebet	-6.5200538732903
245	244	Shopshal'skiy Khrebet	-5.21057761233813
246	245	Abakanskiy Khrebet	-3.1032531981385
247	246	Kuznetskiy Alatau	-3.42166584470513
248	247	Tannu Ola	-3.06464746949748
249	248	Nagor'ye Sangilen	-3.60184494125828
250	249	Khrebet Taskyl	-3.417471788977
251	250	Khrebet Tumat-Tayga	-3.59403726225465
252	251	Khrebet Kadyr-Egi-Tayga	-4.54999224739258
253	252	Khrebet Ku Tayga	-3.33265742520969
254	253	Zapadnyy Sayan	-4.02441597070184
255	254	Altai Mountains	-5.3687030468789
256	255	Vostochnyy Sayan	-4.63143291458931
257	256	Khrebet Dzhidinskiy	-2.78272207510324
258	257	Khrebet Khamar Daban	-4.02237477034271
259	258	Khrebet Ulan-Burgasy	-3.77467744423638
260	259	Barguzinskiy Khrebet	-4.95776340298556
261	260	Ikatskiy Khrebet	-4.74863748766077
262	261	Severo-Muyskiy Khrebet	-3.78580535661958
263	262	Yuzhno Muyskiy Khrebet	-2.98799072277297
264	263	Khrebet Udokan	-3.59907362896093
265	264	Khrebet Yakan	-3.40782390975102
266	265	Borshchovochnyy Khrebet	-2.44412017473116
267	266	Tungirskiy Khrebet	-2.00736623983713
268	267	Khrebet Cherskogo	-0.844478655558008
269	268	Vitimskoye Loskogor'ye	-3.59196614571377
270	269	Primorskiy Khrebet	-5.6147650917734
271	270	Baykal'skiy Khrebet	-4.65955794943667
272	271	Khrebet Akitkan	-3.91646574509168
273	272	Khrebet Synnyr	-3.74728900875584
274	273	Verkhneangarskiy Khrebet	-3.89090826008535
275	274	Delyun Uranskiy Khrebet	-3.53238864664312
276	275	Khrebet Kodar	-3.86221013798875
277	276	Gory Putorana	-5.79173272341211
278	277	Selenyakhskiy Khrebet	-1.21773496549122
279	278	Verkhoyanskiy Khrebet	-2.0031770503142
280	279	Khrebet Synnagyn	-3.21179239271117
281	280	Khrebet Ket-Kap	-3.63545842040307
282	281	Khrebet Mayskiy	-4.32585613527644
283	282	Khrebet Tukuringra	-3.51018290509143
284	283	Khrebet Dzhagdy	-2.5215484918962
285	284	Tyl'skiy Khrebet	-4.38793837726581
286	285	Taykanskiy Khrebet	-2.94715279182067
287	286	Selemdzhinskiy Khrebet	-4.98330524414317
288	287	Al'skiy Khrebet	-2.98598564450207
289	288	Khrebet Yam-Alin'	-5.10529039267045
290	289	Khrebet Turana	-5.2627042154195
291	290	Khrebet Dussye Alin'	-5.47494543766291
292	291	Khrebet Bureiskiy	-4.64945574644976
293	292	Badzhal'skiy Khrebet	-4.50863187744151
294	293	Khrebet Dzhaki-Unakhta Yakbyyana	-4.13842873860403
295	294	Khrebet Magu	-2.58349504171612
296	295	Omal'skiy Khrebet	-2.58728629375743
297	296	Khrebet Chayatyn	-3.30490387997838
298	297	Khote-Alin	-5.53136702544094
299	298	Zapadno-Skhalisnkiy Khrebet	-4.37131726243559
300	299	Vostochno-Sakhalinskiy Khrebet	-3.92304650253781
301	300	Stanovoy Khrebet	-3.89672014530129
302	301	Khrebet Dzhugdzhur	-5.12240197388176
303	302	Gornostakhskiy Khrebet	-2.86076386839095
304	303	Khrebet Chelat	-3.10055846486101
305	304	Maymandzhinskiy Khrebet	-4.61691665749567
306	305	Omsukchanskiy Gory	-0.687314194276578
307	306	Khrebet Polyarnyy	-0.810229617670954
308	307	Khrebet Tas-Kystaby	0.273685873791173
309	308	Momskiy Khrebet	-2.64387457758948
310	309	Khrebet Suntar Khayata	-4.44595521894499
311	310	Khrebet Cherskogo	-3.42942546572984
312	311	Konginskiye Gory	-0.224531897010975
313	312	Khrebet Ush-Urekchen	-0.466209180403756
314	313	Oloyskiy Khrebet	-0.958034925414667
315	314	Poluostrov Taygonos	-4.6174419215712
316	315	Yuzhnyy Anyuyskiy Khrebet	-1.20832685592124
317	316	Severnyy Anyuyskiy Khrebet	-1.70588745321773
318	317	Ichigemskiy Khrebet	-3.12345112927892
319	318	Khrebet Kamennyy	-3.04424622113633
320	319	Chuvanskiye Gory	-2.4634161086562
321	320	Khrebet Kolymskiy (Gydan)	-5.00737785789549
322	321	Ekiatapskiy Khrebet	-1.90472225401578
323	322	Khrebet Pekul'ney	-2.37002577561952
324	323	Chukotskiy (Anadyrskiy) Khrebet	-3.57870237118471
325	324	Penzhinskiy Khrebet	-2.26194165702059
326	325	Sredinnyy Khrebet	-4.53134901674958
327	326	Koryakskiy Khrebet	-3.84141459498926
328	327	Aravali Range	-5.78737799435152
329	328	Mahadeo Hills	-4.95325538343478
330	329	Hazaribagh Range	-5.94493670646604
331	330	Nallamala Hills	-7.08483277606433
332	331	Velikonda Range	-6.1950869208333
333	332	Pachaimalai Hills	-6.79426722863485
334	333	Shevaroy Hills	-6.52648767470422
335	334	Javadi Hills	-6.21275631538987
336	335	Eastern Ghat	-5.39877388500505
337	336	Western Ghat	-5.5916051563516
338	337	Central Highlands	-5.97931470765764
339	338	Nangnim-Sanmaek	-6.14874460263095
340	339	Changhai Shan	-4.60942233366268
341	340	Nangang Shan	-4.28705420676198
342	341	Hamgyong-Sanmaek	-5.97486375526339
343	342	Kangnam Mountains	-5.43288198033267
344	343	T'aeback-Sanmaek	-5.66918230460168
345	344	Sobaek Mountains	-4.19987926205753
346	345	Jiri Massif	-4.43425856260675
347	346	Kyushu-sanchi	-5.72221987162563
348	347	Chugoku-sanchi	-6.1948931163344
349	348	Shikoku-sanchi	-5.84313828199017
350	349	Kii-sanchi	-5.19348482522202
351	350	Ryohaku-sanchi	-5.90676122959086
352	351	Mikuni-sammyaku	-5.04561892041087
353	352	Japanese Alps	-6.10878963579261
354	353	Ou Mountains	-4.66458369178198
355	354	Hidaka-sammyaku	-4.91398590825165
356	355	Asahi dake	-5.46399586223818
357	356	The Triangle	-4.71038003905717
358	357	Gaoligong Shan	-6.29431929766513
359	358	Naga Hills	-4.40332377650646
360	359	Kumon Range	-4.5257799277322
361	360	Mingin Range	-5.65393219988503
362	361	Gangaw Range	-5.16018217997894
363	362	Kaukkwe Hills	-4.00331992229249
364	363	Arakan Yoma	-5.27217189471606
365	364	Dawna Range	-4.07067107388046
366	365	Bilauktaung Range	-4.50127038505932
367	366	Tenasserim Hills	-5.63523068619041
368	367	Shan Hills	-5.16000063227271
369	368	Ponnyadaung Range	-5.1097156238547
370	369	Sam Sao Range	-5.2282199614023
371	370	Truong San	-5.00049238150235
372	371	Sam Sao Range	-4.51982785109849
373	372	Bolaven Plateau	-4.17546447370735
374	373	Hose Mountains	-5.06009850631324
375	374	Boven Kapuas Mountains	-4.5179795880932
376	375	Tambao Range	-5.40727492870315
377	376	Dulit Range	-4.72391554066991
378	377	Penambo Range	-5.85203104189567
379	378	Witti Range	-5.36482129936293
380	379	Maitland Range	-4.98074561508526
381	380	Croker Range	-5.18115434852586
382	381	Barisan Mountains	-6.29291117992291
383	382	Parahyangan Highlands	-6.78926911802304
384	383	Pegunungan Iran	-5.70219884036688
385	384	Pegunungan Meratus	-5.29191085919094
386	385	Pegunungan Schwaner	-5.51118227933871
387	386	Pegunungan Muller	-5.35221074905394
388	387	Cordillera Central	-5.46660238515843
389	388	Sierra Madre	-4.86225499529016
390	389	Zambales Mountains	-5.12818487097702
391	390	Cordillera Range	-4.02193059331193
392	391	Diuat Mountains	-3.90051038284193
393	392	Mindanao	-3.8048090029102
394	393	Pegunungan van Rees	-4.23992920719066
395	394	Pegunungan Kumafa	-5.15372113915079
396	395	Pegunungan Tamrau	-5.13518732240771
397	396	Finisterre Range	-4.87083023105859
398	397	Bismarck Range	-4.87020815262094
399	398	Central Range	-5.66994321761043
400	399	Victor Emanuel Range	-5.69459221856693
401	400	Kratke Range	-5.08315378120886
402	401	Pegunungan Maoke	-6.09899147954007
403	402	Himalaya	-6.15564191419536
404	403	Satpura Range	-5.19681829203795
405	404	Maikala Range	-5.70696140951773
406	405	Nilgiri Hills	-6.29534382761188
407	406	Sulawesi	-5.65434277256681
408	407	Chuor Phnum Kravanh	-5.07634061118133
409	408	Pegu Yoma	-5.30876502112604
410	409	Chin Hills	-4.90800469561232
411	410	Meghalaya	-5.25131966845465
412	411	Patkai Hills	-6.02167506212403
413	412	Mishmi Hills	-6.56262263458624
414	413	Malakand Range	-6.72788400398786
415	414	Patomskoye Nagor'ye	-4.29436765374946
416	415	Olekmo-Charskoye Nagor'ye	-3.86812732295713
417	416	Aldanskoye Nagor'ye	-3.60788279418822
418	417	Anyemaqen Shan	-6.52743959141283
419	418	Tibetan Plateau (Xizang Gaoyuan	-4.95762570255874
420	419	Talyshskiye Gory	-3.34374743902959
421	420	Iri Dagh	-4.90920766583441
422	421	Qareh Dagh	-4.65817959013747
423	422	Knh-e Mishab	-4.75567383078921
424	423	Gavur Daglari Black Sea	-5.96894254193467
425	424	Hama Dag	-5.12056061694377
426	425	Owen Stanley Range	-5.05660984504492
427	426	Emei Shan	-4.8968408269599
428	427	HKH-01	-5.47764829633769
429	428	HKH-02	-5.84613682206853
430	429	HKH-03	-6.40791404439022
431	430	HKH-04	-3.91164442124807
432	431	Kunlun Shan	-6.32025305981003
433	432	Zagros Mountains	-7.34378223806224
434	433	TienShan-01	-6.69985606348381
435	434	TienShan-02	-6.55905055828596
436	435	SEAsia-01	-3.99076694609759
437	436	SEAsia-02	-5.17013199947296
438	437	Liangwang Shan	-6.00580204923389
439	438	Dalou Shan	-4.98528430429256
440	439	Wumeng Shan	-3.86647351959346
441	440	Wuyi Shan	-5.10025267134171
442	441	China-02	-4.50964245821535
443	442	Yangming Shan	-4.59759137773178
444	443	Wuling Shan	-3.34679999689685
445	444	China-01	-4.49192550799108
446	445	China-03	-3.8253019544659
447	446	SEAsia-03	-4.1714777792204
448	447	Daban Shan	-7.04282244530175
449	448	Ala Dag	-5.61544222330775
450	449	Muratbasi	-4.90386040105115
451	450	Ak Dag	-5.02127366718431
452	451	Lesser Caucasus	-5.0885066921475
453	452	Ural Mountains	-1.52302198068381
454	453	Greater Caucasus	-4.93242748980887
455	454	Drakensberg	-4.93752757563866
456	455	Serra de Chela	-4.37177236648435
457	456	Serra Chilengue	-5.76071916097836
458	457	Bie Plateau	-3.61481714825775
459	458	Kaokoveld	-2.89471020216404
460	459	Andringitra Mountains	-4.82190681671443
461	460	Plateau du Bemaraha	-6.26531177785181
462	461	Tsaratanana Range	-5.44309837077515
463	462	Bokkeveldberg	-4.61551698162594
464	463	Neweveldberge	-5.86914691477247
465	464	Bederberge	-5.39342517148929
466	465	Olifantsrivierberge	-4.87671504808949
467	466	Kouebokkeveldberge	-4.96686957928462
468	467	Swartruggens	-5.36565842838074
469	468	Hexrivierberge	-4.64643594045045
470	469	Langeberg	-4.39462577364454
471	470	Grot-Swartberge	-5.39410652406313
472	471	Kammanassieberg	-4.61885517836377
473	472	Outeniekwaberge	-4.18214217753623
474	473	Grootrivierhoogte	-4.91105442138666
475	474	Baviaanskloofberge	-3.83128243810725
476	475	Kougaberge	-4.32537862241179
477	476	Tsitsiammaberge	-3.68797409448039
478	477	Klein-Winterhoekberge	-3.48362628872219
479	478	Groot-Winterhoekberge	-3.66354496189978
480	479	Onder-Sneeuberg	-5.58602845889632
481	480	Kamdebooberge	-5.8356093015781
482	481	Sneeuberg	-5.23130739298121
483	482	Bamboesberg	-5.51530551563062
484	483	Tanojlesberg	-5.3703659189655
485	484	Bankberg	-4.94757261611308
486	485	Grootbruinjieshoogte	-4.7844158830313
487	486	Winterberge	-4.63847213733272
488	487	Plateau of Mozambique	-5.54552303509446
489	488	Ankaratra Mountains	-6.81799153730474
490	489	Eastern Highlands	-5.74206618280262
491	490	Kilimanjaro	-5.83072685140946
492	491	Mount Kenia	-5.37788938745062
493	492	Mount Elgon	-5.83470328123864
494	493	Ruwenzori	-5.60204646549269
495	494	South Pare	-5.96044342139456
496	495	North Pare	-5.60139101005392
497	496	East Usambara	-6.02243502878749
498	497	West Usambara	-5.82952965981927
499	498	Taita Hills	-5.43042256324508
500	499	Uluguru	-5.86081011455067
501	500	Nguru	-5.53910796317009
502	501	Udzungwa	-5.19434031407214
503	502	Ukaguru	-5.43463761220465
504	503	Ethiopian Highlands	-5.74682387199592
505	504	Tibesti	-5.72182080448503
506	505	Tell Atlas	-3.97483519906324
507	506	Rif	-4.53215696301536
508	507	Middle Atlas	-4.74696846762078
509	508	High Atlas Range	-4.77531409741435
510	509	Anti-Atlas Range	-4.72592465682275
511	510	Air Mountains	-5.69799306302929
512	511	Saharan Atlas Range	-6.08367460836396
513	512	Aur s Mountains	-5.80876778219969
514	513	Hoggar Mountains	-4.72744885141826
515	514	Adamawa	-4.0448347861134
516	515	Futa Djalon	-6.03764538753266
517	516	Dix-Huit Montagnes	-4.84143238788636
518	517	Jos Plateau	-5.69843702056568
519	518	Mont Cameroun	-4.58471927571321
520	519	Madeira	-4.85274493739326
521	520	Gran Canaria	-5.23938301753797
522	521	Tenerife	-4.55222391864122
523	522	La Palma	-4.71280609634956
524	523	Whiteman Range	-4.26294319039808
525	524	Hans Meyer Range	-4.63738916804872
526	525	Verron Range	-4.56899165004244
527	526	Schleinitz Range	-4.70569319445054
528	527	Emperor Range	-4.85054604440089
529	528	Coromandel Range	-3.82765349234722
530	529	Ikawhenua Range	-4.07334904710742
531	530	Raukumara Range	-4.38489817843224
532	531	Huiarau Range	-4.91796793695891
533	532	Ruahine Range	-4.46431078188782
534	533	Tararua Range	-4.10152643815797
535	534	Kaimanawa Mountains	-4.45198914962243
536	535	Kaweka Range	-4.7914235630511
537	536	Paparon Range	-3.29792307295403
538	537	Lyell Range	-3.7192874919948
539	538	Richmond Range	-4.19001131516652
540	539	Kaikoura Range	-4.33486884370269
541	540	Seaward Kaikoura Range	-3.71574139929514
542	541	Victoria Range	-3.37505630228094
543	542	Spenser Mountains	-3.49427609197792
544	543	Puketeraki Range	-3.76040797851861
545	544	Rolleston Range	-3.58256114295682
546	545	Two Thumb Range	-4.2105890586613
547	546	Liebig Range	-3.89750014628298
548	547	The Hunter's Hills	-3.64096398296742
549	548	Kirkliston Range	-3.85368364295164
550	549	Ben Ohau Range	-4.14052235825959
551	550	Young Range	-3.3772665681668
552	551	Olivine Range	-3.23019204796093
553	552	Humboldt Mountains	-3.61643286557152
554	553	Richardson Mountains	-4.01213292429435
555	554	Pisa Range	-4.38398024834231
556	555	Dunstan Mountains	-4.16805007127196
557	556	Hawkdun Range	-4.20302300285279
558	557	Kakanui Mountains	-3.69654438683635
559	558	Garvie Mountains	-4.4174410446401
560	559	Hector Mountains	-4.31822067699703
561	560	Eyre Mountains	-3.92906927212331
562	561	Livingstone Mountains	-3.64378134654039
563	562	Murchison Mountains	-3.53726396142914
564	563	Kepler Mountains	-3.37992699260758
565	564	Kaherekoan Mountains	-3.24503959035014
566	565	Princess Mountains	-3.5248923610569
567	566	Cameron Mountains	-3.68005916493032
568	567	Takitimu Mountains	-3.83176364047182
569	568	Hunter Mountains	-3.68804202241657
570	569	Tongariro	-4.17225118772627
571	570	Maungaharuru Range	-3.42932268638443
572	571	Ruapehu	-4.15662082718865
573	572	Mauna Loa	-5.04851173709923
574	573	Mauna Kea	-4.97695861596248
575	574	Kohala Mts.	-5.82616698670739
576	575	Puu Hualalei	-5.97533215949099
577	576	Haleakala	-5.54452803950999
578	577	Puu Kukui	-5.99314967095081
579	578	Kamakou	-5.8900744709618
580	579	Kauai	-6.85635093635351
581	580	Vosges Mountains	-4.8305073286927
582	581	Black Forest	-5.28661900774691
583	582	Jura Mountains	-5.03967472088343
584	583	European Alps	-5.42547354931981
585	584	Massif Central	-5.67408757116639
586	585	Cambrian Mountains	-4.67976026856606
587	586	Pennines	-3.86115852491997
588	587	Southern Uplands	-3.25525872376956
589	588	Grampian Mountains	-5.05652538634192
590	589	Northwest Highlands	-4.33573874583297
591	590	Wicklow Mountains	-3.90604082463771
592	591	Macgillycuddy's Reeks	-3.2228161697949
593	592	Scandinavian Mountains	-5.71844205541525
594	593	Jotunheimen	-6.05576717281621
595	594	Pyrenees	-5.08131496352107
596	595	Sistema Central	-5.75572034092081
597	596	Sistema Iberico	-5.5659778930402
598	597	Sistema Betico	-4.95507709363889
599	598	Serra de Estrela	-4.99093461597054
600	599	Cantabrian Mountains	-4.72304092419034
601	600	Tras-os-montes	-4.28483814429032
602	601	Apennines	-5.49549792517607
603	602	Carpathian Mountains	-5.050678569015
604	603	Dinaric Alps	-5.81840113558447
605	604	Balkan Mountains	-4.86646754999802
606	605	Rila	-4.95194133383457
607	606	Pirin	-5.47233236697205
608	607	Rhodope Mountains	-5.15622155447694
609	608	Pindus Mountains	-5.62433749650146
610	609	Taiyetos Oros	-5.14635577394645
611	610	Parnon Oros	-5.44291374866467
612	611	Peloponnisos	-5.2625505776972
613	612	Corsica	-5.63687847242449
614	613	Sardinia	-5.20276346567847
615	614	Novaya Zemlya	-4.91170340772968
616	615	Svalbard	-6.2409471115933
617	616	Sierra de Tramuntana	-4.66422735011789
618	617	Montes Vascos	-4.60554217489006
619	618	Sicily	-6.0286907498502
620	619	Iceland	-5.85886104387218
621	620	Crete	-5.12889784937436
622	621	Kontovounia	-4.59562218002621
623	622	Oros Othris	-4.80339081742834
624	623	Pangaion	-5.14665865900061
625	624	Sar Mountains	-5.2014214446011
626	625	Belasitsa Mountains	-5.17402940537117
627	626	Nidze Mountains/Voras Mountains	-5.461147766104
628	627	Malesevske Mountains	-5.61253020115433
629	628	Osogovske Mountains	-5.37039371222323
630	629	Korab	-5.63721294716644
631	630	Olimbos (Olymp)	-5.42943651225724
632	631	Jablanica	-5.61762694376877
633	632	Nemercke	-4.9719155026878
634	633	Gjere	-4.99522518268814
635	634	Gribe	-5.00767573421746
636	635	Musgrave Ranges	-6.36973151842954
637	636	Flinders Range	-5.24827396945961
638	637	New England Range	-5.16007432065827
639	638	Blue Mountains	-5.44691638996901
640	639	Gogurock Range	-5.35538740862509
641	640	Snowy Mountains	-5.42407753060697
642	641	Tasmania	-5.08217439302745
643	642	Serrania de Baudo	-5.10895831298957
644	643	Sierra de San Lucas	-5.87127433983325
645	644	Sierra Nevada de Santa Marta	-5.71906427238608
646	645	Cordillera Occidental Colombia	-5.23471701969823
647	646	Cordillera Central Colombia	-6.06942536490819
648	647	Cordillera Oriental Colombia Venezuela	-5.6693028423801
649	648	Sierra de Perija	-5.66391998175219
650	649	Cordillera do Merida	-5.43055184907852
651	650	Serrania de Mata	-4.91083555181245
652	651	Sierra de Guampi	-4.58385392009703
653	652	Sierra Uasadi-Jidi	-4.46966065824454
654	653	Sierra Guanay	-4.83904910073253
655	654	Serrenia Paru	-4.82338099457614
656	655	La Gran Sabana	-3.60623659703268
657	656	Sierra de la Cerbatana	-5.0944165989211
658	657	Cerro Quinigua	-4.72198156159568
659	658	Sierra Tapirapeco	-4.4599564849042
660	659	Serra Curupira	-4.50503207098182
661	660	Pakaraima Mountains	-5.32953185738944
662	661	Merume Mountains	-4.63249215233249
663	662	Kanuku Mountains	-5.08814652039751
664	663	Kamoa Mountains	-4.61902743143582
665	664	Wilhelmina Gebergte	-4.58424721600927
666	665	Cordillera Cutucu Oeste	-4.57973462195832
667	666	Montes de Convento	-4.72548751377524
668	667	Cordillera del Condor	-4.87299427331352
669	668	Cordillera Central Ecuador	-4.90195978615071
670	669	Cordillera Central Peru	-4.91659688009115
671	670	Cordillera Azul	-3.48413859139226
672	671	Cordillera Oriental Peru Bolivia	-4.79953114176612
673	672	Cordillera Occidental Peru Bolivia Chile	-4.29117692932856
674	673	Altiplano	-3.10168094665317
675	674	Cordillera de Lipez	-6.04183830654908
676	675	Cordillera de Aguarague	-3.85738255116276
677	676	Cordillera de los Frailes	-5.79875801500378
678	677	Pampa del Tamarugal	-2.53775143970841
679	678	Cordillera Domeyko	-3.95223063108898
680	679	Sierra de la Punilla	-4.51377437965524
681	680	Sierra de Tatul	-4.33217415689781
682	681	Cordillera de Oliva	-4.70372503325444
683	682	Cordillera de Ollita	-4.69047897398862
684	683	Sierra Ambato	-3.979519598455
685	684	Sierra de Velasco	-4.25581942608274
686	685	Sierra de Famatina	-4.53511198777585
687	686	Sierra de Sanogasta	-4.22638267480775
688	687	Sierra de Valle Fertil	-4.42175255996023
689	688	Sierra de la Huerta	-4.87687226130865
690	689	Sierra Piede Palo	-4.97072665274499
691	690	Sierra Tigre	-5.14831190470731
692	691	Sierra Tontal	-5.56100079849402
693	692	Sierra de Cordoba	-4.27158005228969
694	693	Cerro de Ansilta	-5.75058160616111
695	694	Sierra de los Paramillos	-5.65454936309301
696	695	Sierra de San Luis	-5.55679254456727
697	696	Sierra de Olte	-5.51342526991041
698	697	Serra Baturite	-6.60259049875266
699	698	Serra da Batista	-6.98939541977155
700	699	Serra do Tombador	-6.10196766213058
701	700	Serra da Espinhaco	-6.87497444425904
702	701	Serra da Mantiqueira	-5.32420938222968
703	702	Serra Paranapiacaba	-6.0147715559532
704	703	Serra de Espigao	-4.34393554363321
705	704	Serra Geral	-4.84909555660406
706	705	Coxilha Grande	-4.49416393988027
707	706	Serra Espinilho	-4.7123332369063
708	707	Serra da Fatura	-4.68816977627225
709	708	Serra do Cantu	-5.04708871175849
710	709	Serra da Apucarana	-4.76545301786923
711	710	Serrania de Sunsas	-4.57200052604455
712	711	Serra Aguapei	-4.5084484185262
713	712	Planalto Mato Grosso	-4.52668073769948
714	713	Serra do Cavalcante	-5.16292296210068
715	714	Serra Geral de Goias	-4.62778312865768
716	715	Serra do Caparao	-5.73102730222918
717	716	Serra dos Aimores	-4.64505606326698
718	717	Serra do Chifre	-5.26418823730621
719	718	Serra da Canastra	-5.04397845218228
720	719	Sierra Maigualida	-4.79381296170121
721	720	Cerro Duida	-4.68571977071737
722	721	Meseta del Cerro Jaua	-4.33907082499743
723	722	Serra Tulu-Tuloi	-4.5543217914968
724	723	Pico da Neblina	-4.69607028663099
725	724	Sierra de Unturan	-4.48068723149934
726	725	Serra Imeri	-4.54555474318487
727	726	Serra da Mocidade	-4.54592673845289
728	727	Serra Pacaraima	-3.96533023243284
729	728	Serra do Mar	-4.88710687630087
730	729	Sierra del Nevado	-5.20480914107089
731	730	SouthAmerica-01	-3.45147674136769
732	731	SouthAmerica-02	-4.1671412624428
733	732	SouthAmerica-03	-3.95409019642067
734	733	SouthAmerica-04	-6.20179608109192
735	734	SouthAmerica-05	-5.97364083414843
736	735	SouthAmerica-06	-5.9389514538692
737	736	Sierra de las Minas	-5.59269250386357
738	737	Sierra de los Cuchumatanes	-5.50978015411694
739	738	Sierra de Chuacus	-5.87618697399406
740	739	Maya Mountains	-3.55155997359331
741	740	Sierra de Chama	-5.25788485953712
742	741	Cordillera del Merendon	-5.60458408704895
743	742	Sierra de Puca-Opalaca	-5.41149946035206
744	743	Montanas de la Flor	-5.43475466582311
745	744	Cordillera Nombre de Dios	-5.3497294503793
746	745	Sierra La Esperanza	-5.15611626317477
747	746	Sierra Rio Tinto	-5.25199347443548
748	747	Sierra de Agalta	-5.45433616233583
749	748	Montanas de Rio Platano	-4.97896423156487
750	749	Montanas Punta de Piedra	-4.97185693543098
751	750	Montanas del Patuca	-4.8055766849542
752	751	Cordillera entre Rios	-5.19910077058481
753	752	Cordillera dipicto y jalapa	-5.55229984090976
754	753	Cordillera Dariense	-5.03632939382772
755	754	Cordillera Isabella	-5.37915761804127
756	755	Montanas de Comayagua	-5.39978754479477
757	756	Cordillera Chontalena	-5.7957028269599
758	757	Cordillera de Guanacaste	-5.67884026427831
759	758	Peninsula de Nicoya	-5.04761033658324
760	759	Cordillera Central Costa Rica	-5.34190533994157
761	760	Cordillera de Tilaran	-5.74382294694604
762	761	Cordillera de Talamanca	-5.68952592681539
763	762	Serrania de Tabasara	-5.69443829996634
764	763	Peninsula de Azuero	-5.93344378364358
765	764	Serrania de Maje	-5.14613426802707
766	765	Serrania de San Blas	-5.27543728632223
767	766	Serrania del Sapo	-4.910158618546
768	767	Serrania de Pirre	-5.10862726798546
769	768	Serrania del Darien	-4.94886165076695
770	769	The Blue Mountains	-6.26142632546036
771	770	Cordillera Septentrional	-5.39666828010396
772	771	Sierra de Bahruco/ Massif de la Selle	-6.73417051514155
773	772	Cordillera Central Dominican Republic	-6.82643326107778
774	773	Massif de la Hotte	-6.45468096117882
775	774	Chaine des Matheux	-6.15450792875259
776	775	Montagnes Noires	-6.2630407575537
777	776	Sierra Maestra	-6.81504838510885
778	777	Northern Range	-5.06647066691722
779	778	Brooks Range	-1.95182625369068
780	779	Aleutian Range	-2.34246010073917
781	780	St. Elias Mountains	-2.86654920954803
782	781	Alaska Range	-2.39414356773118
783	782	Wrangell Mountains	-1.65011943022727
784	783	Chugach Mountains	-3.55608016842613
785	784	Seward Peninsula	0.104435292848087
786	785	Kilbuck Mountains	-1.49705211839558
787	786	Talkeetna Mountains	-2.63254292670336
788	787	Kenai Mountains	-3.37050545333906
789	788	White Mountains	-1.52293948894418
790	789	Appalachian Mountains	-0.230959897939035
791	790	San Franciso Peaks	-7.5276451624675
792	791	Sierra Madre Occidental	-5.39285428831761
793	792	Sierra Madre del Sur	-4.58884825977381
794	793	Eje Volcanico Transversal	-5.2038749031198
795	794	Tuxtla Mountains	-4.56735961961256
796	795	Sierra de Juarez	-4.17189781320893
797	796	Sierra de Pedro Marti	-4.42507969831254
798	797	Peninsula de Baja California	-3.39995147089442
799	798	Sierra Madre Oriental	-4.38851730530066
800	799	Altiplano de Mexico	-4.5784322295738
801	800	Guadalupe Mountains	-4.30921707578587
802	801	Sacramento Mountains	-5.57370052514725
803	802	San Andres Mountains	-4.43619394327411
804	803	San Mateo Mountains	-5.58654736617808
805	804	Black Range	-5.9328890997071
806	805	Mogollon Mountains	-5.7648505211686
807	806	Tularosa Mountains	-4.98090126378119
808	807	San Francisco Mountains	-5.22281361819361
809	808	Manzano Mountains	-5.56074898933299
810	809	Mount Taylor	-6.2442239613078
811	810	Chuska Mountains	-6.1355623678193
812	811	Santa Clara Mountains	-7.04946334531984
813	812	Sangre de Christo Mountains	-6.05433230756283
814	813	Wet Mountains	-5.92559943783659
815	814	San Juan Mountains	-5.9546238739956
816	815	South Baldy	-5.40237354282771
817	816	Pinaleno Mountains	-5.48636368311871
818	817	Chiricahura Peak	-5.44693115352815
819	818	Galiuro Mountains	-4.95200306980331
820	819	Gila Mountains	-6.8512392993893
821	820	Rincon Mountains	-5.4620144668812
822	821	Mt. Lemmon	-6.10487844169976
823	822	Harcuvar Mountains	-5.21972965987872
824	823	Black Mountains	-5.93141664244325
825	824	Hualapai Mountains	-6.67016579046672
826	825	Baldy Peak	-5.92461886897935
827	826	Kaibab Plateau	-7.73069759395762
828	827	Mount Trumbull	-6.59582379826769
829	828	Virgin Mountains	-6.56373013309834
830	829	Mollogon Rim	-7.89607670741302
831	830	Santa Lucia Range	-4.52834690355358
832	831	Trish Hills	-3.03937123775878
833	832	Sierra Madre Mountains	-3.07528314569939
834	833	San Rafael Mountains	-3.72145661803982
835	834	Santa Ynez Mountains	-2.96911013384174
836	835	Santa Monica Mountains	-1.02549256379669
837	836	Santa Ana Mountains	-3.30724916152982
838	837	San Gabriel Mountains	-4.36572321556046
839	838	San Bernadino Mountains	-6.85634026280031
840	839	San Jacinto Mountains	-5.85757507585583
841	840	Santa Rosa Mountains	-6.02587912253447
842	841	Laguna Mountains	-5.33407276617872
843	842	Vallecito Mountains	-6.61797213915917
844	843	Bullion Mountains	-6.11846510110496
845	844	El Dorado Mountains	-5.90762481342189
846	845	Mc Cullough Range	-6.22479034589397
847	846	Sierra Nevada	-5.96679051217258
848	847	Santa Cruz Mountains	-1.67286080932081
849	848	Grapevine Mountains	-6.6354661914732
850	849	Greenwater Range	-6.74164241011967
851	850	Amargosa Range	-5.96206551735304
852	851	Nopah Range	-5.79616213105995
853	852	Spring Mountains	-6.29573727123671
854	853	Ivanpah Mountains	-5.20696515337194
855	854	Sheep Range	-6.33264043342493
856	855	Delamar Mountains	-6.35293781533367
857	856	Clover Mountains	-6.90524435818837
858	857	Mormon Mountains	-6.54124921137225
859	858	Pintwater Range	-6.014497762189
860	859	Desert Range	-5.71528734238481
861	860	Pahranagat Range	-5.97595533086881
862	861	Desatoya Mountains	-4.05173437769781
863	862	Still Water Mountains	-3.55961863021344
864	863	Humboldt Ranges	-3.88171321828318
865	864	Clean Alpine Mountains	-3.88897573475947
866	865	Snake Mountains	-4.72327562010401
867	866	Schell Creek Range	-4.92283915771532
868	867	Egan Range	-4.26164399233926
869	868	Ruby Mountains	-4.26865183819921
870	869	White Pine Range	-4.75606748259294
871	870	Grant Range	-4.05268816657764
872	871	Quinn Canyon Range	-4.68766927785862
873	872	Wah Wah Mountains	-4.69505251888113
874	873	Sevier Plateau	-4.7100034661495
875	874	Tushar Mountains	-5.13515743561943
876	875	Pavant Range	-5.15786719240764
877	876	House Rrange	-4.38140021774262
878	877	Deep Creek Range	-4.24655711496122
879	878	Toana Range	-3.83814995778964
880	879	Pequop Mountains	-3.21893767426565
881	880	Pilot Range	-4.22337641498911
882	881	Independence Mountains	-4.52102396795153
883	882	Cooper Mountains	-4.02906932899533
884	883	Jarbridge Mountains	-3.95971281142393
885	884	Tuscaror Mountains	-4.29155275364429
886	885	Santa Rosa Range	-4.52705668778389
887	886	Pine Forest Range	-4.62002345607541
888	887	Jackson Mountains	-3.74426159386416
889	888	Lake Range	-3.98159609567798
890	889	Sonoma Range	-3.83430277248993
891	890	East Range	-3.09498337928048
892	891	Shoshone Range & Mountains	-3.23574767898895
893	892	Pancake Range	-5.04748238827435
894	893	Hot Creek Range	-4.41964294953272
895	894	Kawich Range	-5.44433487960426
896	895	Belted Range	-6.45983493202132
897	896	Monitor Range	-5.28781566992079
898	897	Diamond Mountains	-3.77308279158788
899	898	Toiyabe Range	-4.81932063756483
900	899	Callaghari Mountain	-4.22090573291234
901	900	Simpson Park Mountains	-3.44732738923984
902	901	Cortez Mountains	-2.96165609333826
903	902	Pueblo Mountains	-4.31981473625375
904	903	Steens Mountain	-4.87741152072706
905	904	Raft River Mountains	-4.75024270515618
906	905	Capitol Reef	-5.45725321871251
907	906	Henry Mountains	-5.45758592803705
908	907	La Sal Mountains	-5.03259038353649
909	908	Abajo Peak	-5.52447925938119
910	909	Bighorn Mountains	-5.01343914415867
911	910	Uinta Mountains	-4.76806408871713
912	911	Absaroka Range	-4.71857589395027
913	912	Gallatin Range	-5.09263490930678
914	913	Madison Range	-5.24225133697048
915	914	Crazy Mountains	-4.57176447907763
916	915	Bridges Range	-4.60641265741349
917	916	Big Snowy Mountain	-4.54063398268084
918	917	Judith Mountains	-4.21016785767894
919	918	Lewis Range	-4.20567216838445
920	919	Swan Range	-4.38675015208665
921	920	Tobacco Root Mountains	-4.9194863243089
922	921	Mission Range	-4.6846621271724
923	922	Deer Lodge Mountains	-4.62965585811233
924	923	Pioneer Mountains	-4.46807262449648
925	924	Little Belt Mountains	-4.83978079521049
926	925	Big Belt Mountains	-4.69842248964835
927	926	Ruby Range	-5.03330926334052
928	927	Anaconda Range	-4.52705182372354
929	928	Flathead Range	-3.64229869508649
930	929	White Fish Range	-4.48940937031201
931	930	Purcell Mountains	-4.78011572985174
932	931	Cabinet Mountains	-4.23722704457071
933	932	Lemhi Range	-4.74796055347799
934	933	Lost River Range	-4.52756698401203
935	934	Sawtooth Mountains	-5.31896153669113
936	935	Salmon River Mountains	-5.0407702544323
937	936	Sapphire Mountains	-4.27359652394756
938	937	Caribou Range	-4.52648677470073
939	938	Teton Range	-3.88225403121832
940	939	Portneuf Range	-3.88642976806626
941	940	Albion Mountains	-4.52835177529521
942	941	Wind River Range	-4.4615702850721
943	942	Woyming Range	-3.51170702495489
944	943	Clearwater Range	-4.96607211062397
945	944	Gros Ventre Range	-3.63058001339579
946	945	Elkhead Mountains	-4.76423282165077
947	946	Salt River Range	-3.42917758604504
948	947	Owl Creek Mountains	-4.48797686549082
949	948	Laramie Range	-6.00526286029394
950	949	Front Range	-5.42684191835935
951	950	Medicine Bow Mountains	-4.58919390902446
952	951	Elk Mountains	-4.4433265536059
953	952	West Elk Mountains	-6.50777898879121
954	953	Flat Tops	-4.83541631526944
955	954	Gore Range	-4.45573877637998
956	955	Aquarius Plateau	-6.15941126704704
957	956	Uncompahgre Plateau	-5.37216422839547
958	957	Grand Mesa	-6.29810982204604
959	958	Kaiparowits Plateau	-7.93266337804385
960	959	Harmonie Mountains	-6.57013470965243
961	960	Seven Devils Mountains	-5.40099349971094
962	961	Wallowa Mountains	-5.42314113170729
963	962	Coast Range	-2.95171182393735
964	963	Olympic Mountains	-4.28447663618993
965	964	Wasatch Range	-4.86027519373615
966	965	Wasatch Plateau	-5.13672426846856
967	966	Markagunt Plateau	-6.75612064128231
968	967	Richardson Mountains	-0.324990643047367
969	968	Mackenzie Mountains	-1.79989882653823
970	969	Wernecke Mountains	-1.61758516432171
971	970	Ogilvie Mountains	-0.961395863800074
972	971	Selwyn Mountains	-2.06516616549565
973	972	Pelly Mountains	-2.2822915737394
974	973	Ruby Range	-0.597962590052368
975	974	Dawson Range	-0.0767812259717296
976	975	Skeena Mountains	-4.01784415909469
977	976	Stikine Ranges	-2.80169084167679
978	977	Cassiar Mountains	-2.21125864632
979	978	Omineca Mountains	-4.49303952450762
980	979	Cariboo Mountains	-4.14583262019679
981	980	Monashee Mountains	-4.78987213684396
982	981	Selkirk Mountains	-5.222772998955
983	982	Hazelton Mountains	-3.67552312218713
984	983	Coast Mountains	-4.10494439762115
985	984	Shickshock Moutains	-4.30332686560931
986	985	Long Range Mountains	-4.4456720636039
987	986	Mealy Mountains	-3.43745181716428
988	987	Sierra de Tamaillipas	-2.83207538912679
989	988	Endicott Mountains	0.0797236879031747
990	989	Philip Smith Mountains	-1.00127298270446
991	990	Book Cliffs	-4.34958728354557
992	991	Torngat Mountains	-5.05712084196398
993	992	Baffin Island	-4.54308224471207
994	993	Kodiak and Afognak Island	-2.41475180274092
995	994	Queen Charlotte Islands	-3.13870622433439
996	995	Alexander Archipelago	-3.67273797529778
997	996	Vancouver Island	-4.28260472671429
998	997	Rocky Mountains Calgary-01	-2.03950839072089
999	998	Scrip Range	-3.88178768699004
1000	999	Sawatch Range	-4.80104167599437
1001	1000	Bitterroot Range	-3.66441031352573
1002	1001	Cascade Range	-4.72976673593928
1003	1002	Greenland Kalaallit Nunaat	-5.1986973202027
1004	1003	Taurus Mountains	-6.51695532405686
1005	1004	Kapuas Mountains	-5.26374256668144
1006	1005	Southern Alps New Zealand	-3.93217740169953
1007	1006	Great Dividing Range	-8.5790173810386
1008	1007	Sierra Madre de Chiapas	-5.22525230803256
1009	1008	Southern Great Escarpment	-3.39288527771928
1010	1009	Great Rift Valley	-5.15212931698938
