# Supplementary material for: Topography and human pressure in mountain ranges alter expected species responses to climate change
Source: Nat Commun. 2020 Apr 24;11:1974. doi: 10.1038/s41467-020-15881-x (PMC7181879; doi:10.1038/s41467-020-15881-x)
Supplement: Supplementary file 7 — Supplementary Software 1 [file 41467_2020_15881_MOESM7_ESM.zip › Sample Datasets/data/sample_data.csv]

	elev	hfp2009	mtn_fid	mtn_name
1	3092.6308023112	6.66132068634033	402	Himalaya
2	3444.093572571	6.35757637023926	402	Himalaya
3	3599.61761537787	6.41053009033203	402	Himalaya
4	3228.35148947169	6.66132068634033	402	Himalaya
5	2535.75714739056	6.79971027374268	402	Himalaya
6	2992.51284677488	6.35757637023926	402	Himalaya
7	3452.58981826942	6.21962928771973	402	Himalaya
8	3268.78135083256	6.31379270553589	402	Himalaya
9	2735.30665749932	6.41053009033203	402	Himalaya
10	2541.95659372794	6.66132068634033	402	Himalaya
11	1825.65000020792	7.78853034973145	402	Himalaya
12	2292.42752149157	6.79971027374268	402	Himalaya
13	2672.19281024214	6.35757637023926	402	Himalaya
14	3080.53703785421	6.15988397598267	402	Himalaya
15	3409.27320313433	6.15988397598267	402	Himalaya
16	2747.71798664158	6.35757637023926	402	Himalaya
17	2291.84660652515	6.79971027374268	402	Himalaya
18	2112.35578827071	7.78853034973145	402	Himalaya
19	1387.75935376263	7.78853034973145	402	Himalaya
20	1658.91862488695	7.28145217895508	402	Himalaya
21	2044.32236914014	6.66132068634033	402	Himalaya
22	2489.06438163105	6.31379270553589	402	Himalaya
23	2884.44720805385	6.21962928771973	402	Himalaya
24	3549.06052475562	6.15988397598267	402	Himalaya
25	3016.82751512659	6.35757637023926	402	Himalaya
26	2409.52391551812	6.79971027374268	402	Himalaya
27	1953.15443659016	7.78853034973145	402	Himalaya
28	1661.74899627068	10	402	Himalaya
29	2285.6274101607	10	402	Himalaya
30	1366.63768240647	10	402	Himalaya
31	1358.56942589958	7.78853034973145	402	Himalaya
32	1409.92119745809	7.28145217895508	402	Himalaya
33	1676.66053418654	6.79971027374268	402	Himalaya
34	2238.06719541793	6.66132068634033	402	Himalaya
35	2628.17404881919	6.41053009033203	402	Himalaya
36	3343.369870871	6.21962928771973	402	Himalaya
37	3368.33095858116	6.31379270553589	402	Himalaya
38	2806.88209632933	6.66132068634033	402	Himalaya
39	2315.02479187988	7.28145217895508	402	Himalaya
40	1744.27281382667	7.78853034973145	402	Himalaya
41	2313.08130197685	10	402	Himalaya
42	2819.70874028929	7.78853034973145	402	Himalaya
43	1590.23137136953	10	402	Himalaya
44	1344.21287703907	10	402	Himalaya
45	1363.63610897071	7.78853034973145	402	Himalaya
46	1394.99704815343	7.78853034973145	402	Himalaya
47	1679.39756440775	7.28145217895508	402	Himalaya
48	2220.43321401233	6.66132068634033	402	Himalaya
49	3231.70987191801	6.41053009033203	402	Himalaya
50	3629.93414784166	6.21962928771973	402	Himalaya
51	3142.24883711976	6.41053009033203	402	Himalaya
52	2578.21055374813	6.79971027374268	402	Himalaya
53	2072.14942921749	7.78853034973145	402	Himalaya
54	2076.04327633991	10	402	Himalaya
55	2504.284259041	10	402	Himalaya
56	2607.67852682132	7.78853034973145	402	Himalaya
57	1293.46330260691	10	402	Himalaya
58	1297.75433296564	7.78853034973145	402	Himalaya
59	1341.89443613635	7.78853034973145	402	Himalaya
60	1388.70790558859	7.28145217895508	402	Himalaya
61	1721.96348158938	6.66132068634033	402	Himalaya
62	2771.64402280127	6.41053009033203	402	Himalaya
63	3293.67990844288	6.21962928771973	402	Himalaya
64	3466.0207478976	6.41053009033203	402	Himalaya
65	2973.762828613	6.79971027374268	402	Himalaya
66	2461.8712031318	7.78853034973145	402	Himalaya
67	1731.65276049076	10	402	Himalaya
68	1847.32424816475	10	402	Himalaya
69	1927.68032213442	7.78853034973145	402	Himalaya
70	1866.72965931166	7.78853034973145	402	Himalaya
71	1793.14276811358	7.78853034973145	402	Himalaya
72	1543.30254139361	10	402	Himalaya
73	1314.35215858541	10	402	Himalaya
74	1311.07641727219	10	402	Himalaya
75	1315.37416352343	7.78853034973145	402	Himalaya
76	1422.7532564379	7.28145217895508	402	Himalaya
77	2386.16281261828	6.66132068634033	402	Himalaya
78	2879.46023195296	6.31379270553589	402	Himalaya
79	3461.82445743466	6.31379270553589	402	Himalaya
80	3555.58041715937	6.66132068634033	402	Himalaya
81	3193.20108256701	7.28145217895508	402	Himalaya
82	2128.98863047662	7.78853034973145	402	Himalaya
83	1950.42722769404	10	402	Himalaya
84	2183.81485491576	10	402	Himalaya
85	2063.36371119295	10	402	Himalaya
86	2069.51433108678	10	402	Himalaya
87	1924.35945810126	10	402	Himalaya
88	1397.85538506895	7.78853034973145	402	Himalaya
89	1314.66774332795	10	402	Himalaya
90	1287.7606543966	10	402	Himalaya
91	1369.46947658351	7.78853034973145	402	Himalaya
92	2139.75115016742	6.79971027374268	402	Himalaya
93	2690.94813529837	6.35757637023926	402	Himalaya
94	3146.01081066946	6.21962928771973	402	Himalaya
95	3637.21622416891	6.41053009033203	402	Himalaya
96	3636.1429043074	6.66132068634033	402	Himalaya
97	2659.62532376733	7.28145217895508	402	Himalaya
98	2222.96993260787	7.78853034973145	402	Himalaya
99	2571.04603719367	7.78853034973145	402	Himalaya
100	2818.37755401284	7.78853034973145	402	Himalaya
101	2818.10844535105	7.78853034973145	402	Himalaya
102	2363.2738374808	7.78853034973145	402	Himalaya
103	2286.06642661979	7.78853034973145	402	Himalaya
104	2624.64463875865	7.78853034973145	402	Himalaya
105	1434.00638610232	14.2814521789551	402	Himalaya
106	1327.6818253534	7.78853034973145	402	Himalaya
107	1293.7463905221	10	402	Himalaya
108	1342.32842342328	7.78853034973145	402	Himalaya
109	1899.00706446988	6.79971027374268	402	Himalaya
110	2360.90461312841	6.35757637023926	402	Himalaya
111	2661.73107208648	6.15988397598267	402	Himalaya
112	3095.427154394	6.21962928771973	402	Himalaya
113	3522.56580111149	6.41053009033203	402	Himalaya
114	3001.25136680127	6.66132068634033	402	Himalaya
115	2550.28607755615	6.79971027374268	402	Himalaya
116	2735.41503697208	6.79971027374268	402	Himalaya
117	3077.63318743212	6.79971027374268	402	Himalaya
118	3467.58725422671	6.79971027374268	402	Himalaya
119	2604.49821232016	6.79971027374268	402	Himalaya
120	2771.16280488468	6.79971027374268	402	Himalaya
121	3195.13052862009	6.79971027374268	402	Himalaya
122	3404.13036856481	6.79971027374268	402	Himalaya
123	1354.35312005184	13.7997102737427	402	Himalaya
124	1404.74005056637	7.78853034973145	402	Himalaya
125	1261.66404901978	10	402	Himalaya
126	1321.78411085178	7.78853034973145	402	Himalaya
127	1777.67035663068	6.79971027374268	402	Himalaya
128	2214.00535967001	6.35757637023926	402	Himalaya
129	2742.38956018175	6.15988397598267	402	Himalaya
130	3350.23350278732	6.13151884078979	402	Himalaya
131	3659.38371047092	6.21962928771973	402	Himalaya
132	3454.47896727589	6.31379270553589	402	Himalaya
133	2953.22809290089	6.35757637023926	402	Himalaya
134	2754.02167669265	6.35757637023926	402	Himalaya
135	3123.9946040869	6.35757637023926	402	Himalaya
136	3693.0993377882	6.35757637023926	402	Himalaya
137	3140.05806539871	6.35757637023926	402	Himalaya
138	3031.9948061594	6.35757637023926	402	Himalaya
139	3364.55725067069	6.35757637023926	402	Himalaya
140	3830.49277261401	6.35757637023926	402	Himalaya
141	3703.69869029658	6.35757637023926	402	Himalaya
142	1303.40478894189	7.78853034973145	402	Himalaya
143	1296.66029300527	10	402	Himalaya
144	1290.6684598339	7.78853034973145	402	Himalaya
145	1740.78662851415	6.79971027374268	402	Himalaya
146	2122.28965012947	6.35757637023926	402	Himalaya
147	2637.21568550782	6.15988397598267	402	Himalaya
148	3206.87092945603	6.07148933410645	402	Himalaya
149	3781.4944924444	6.10933637619019	402	Himalaya
150	3949.23165868833	6.14480113983154	402	Himalaya
151	3695.03306570306	6.15988397598267	402	Himalaya
152	3350.57969816751	6.15988397598267	402	Himalaya
153	3087.22375504198	6.15988397598267	402	Himalaya
154	3668.00233808395	6.15988397598267	402	Himalaya
155	3461.59456718437	6.15988397598267	402	Himalaya
156	3391.42908512744	6.15988397598267	402	Himalaya
157	3568.91891583981	6.15988397598267	402	Himalaya
158	3897.80145978874	6.15988397598267	402	Himalaya
159	3729.57649100678	6.15988397598267	402	Himalaya
160	3115.18337025564	6.31379270553589	402	Himalaya
161	3144.98422818381	6.41053009033203	402	Himalaya
162	1324.84511147831	7.78853034973145	402	Himalaya
163	1298.59908664219	10	402	Himalaya
164	1403.58246734738	7.78853034973145	402	Himalaya
165	1571.01908864971	6.79971027374268	402	Himalaya
166	2096.22341145804	6.35757637023926	402	Himalaya
167	2561.33405171314	6.15988397598267	402	Himalaya
168	3042.12260254676	6.07148933410645	402	Himalaya
169	3605.19141337524	6.05243253707886	402	Himalaya
170	3507.14349702536	6.06601285934448	402	Himalaya
171	4038.28207201674	6.07148933410645	402	Himalaya
172	4252.38013192388	6.07148933410645	402	Himalaya
173	3926.67267918917	6.07148933410645	402	Himalaya
174	3797.72943859995	6.07148933410645	402	Himalaya
175	4181.25988554629	6.07148933410645	402	Himalaya
176	3844.29203091396	6.07148933410645	402	Himalaya
177	4049.01530202216	6.07148933410645	402	Himalaya
178	4384.7467930285	6.07148933410645	402	Himalaya
179	4262.89130707286	6.07148933410645	402	Himalaya
180	3345.91919960324	6.10933637619019	402	Himalaya
181	3671.59536917543	6.21962928771973	402	Himalaya
182	3641.92273062941	6.31379270553589	402	Himalaya
183	1298.59908664219	10	402	Himalaya
184	1403.58246734738	7.78853034973145	402	Himalaya
185	1571.01908864971	6.79971027374268	402	Himalaya
186	2096.22341145804	6.35757637023926	402	Himalaya
187	2561.33405171314	6.15988397598267	402	Himalaya
188	3042.12260254676	6.07148933410645	402	Himalaya
189	3605.19141337524	6.04213380813599	402	Himalaya
190	3507.14349702536	6.02990531921387	402	Himalaya
191	4038.28207201674	6.0319652557373	402	Himalaya
192	4252.38013192388	6.0319652557373	402	Himalaya
193	3926.67267918917	6.0319652557373	402	Himalaya
194	3797.72943859995	6.0319652557373	402	Himalaya
195	4181.25988554629	6.0319652557373	402	Himalaya
196	3844.29203091396	6.0319652557373	402	Himalaya
197	4049.01530202216	6.0319652557373	402	Himalaya
198	4384.7467930285	6.0319652557373	402	Himalaya
199	4262.89130707286	6.03662443161011	402	Himalaya
200	3345.91919960324	6.05243253707886	402	Himalaya
201	3671.59536917543	6.07148933410645	402	Himalaya
202	3641.92273062941	6.14480113983154	402	Himalaya
203	3898.77687019587	6.15988397598267	402	Himalaya
204	4242.19272528263	6.21962928771973	402	Himalaya
205	4218.01794327787	6.41053009033203	402	Himalaya
206	3140.41408300755	6.79971027374268	402	Himalaya
207	2702.42720640285	7.78853034973145	402	Himalaya
208	2265.29620241846	10	402	Himalaya
209	1339.46406827544	10	402	Himalaya
210	1412.54287116289	14.7885303497314	402	Himalaya
211	1566.52148266828	13.7997102737427	402	Himalaya
212	1863.47778055805	6.35757637023926	402	Himalaya
213	2412.66708158915	6.21962928771973	402	Himalaya
214	2867.83156192979	6.13151884078979	402	Himalaya
215	3235.43493419976	6.07148933410645	402	Himalaya
216	3102.97425928861	6.04213380813599	402	Himalaya
217	3638.94848211641	6.02310800552368	402	Himalaya
218	4123.80135883222	6.01429271697998	402	Himalaya
219	4238.83890206489	6.01429271697998	402	Himalaya
220	4494.52924342203	6.01429271697998	402	Himalaya
221	4622.34154100493	6.01429271697998	402	Himalaya
222	4593.1136208505	6.01429271697998	402	Himalaya
223	4544.65154602508	6.01429271697998	402	Himalaya
224	4749.61678181572	6.01429271697998	402	Himalaya
225	4381.10950151491	6.01807641983032	402	Himalaya
226	3639.06276665353	6.02461624145508	402	Himalaya
227	3566.48026791466	6.03662443161011	402	Himalaya
228	3995.69591109143	6.06601285934448	402	Himalaya
229	4102.94249239074	6.07148933410645	402	Himalaya
230	4153.15352946236	6.14480113983154	402	Himalaya
231	4534.03170138584	6.31379270553589	402	Himalaya
232	3771.26607297416	6.66132068634033	402	Himalaya
233	3213.27614114904	7.28145217895508	402	Himalaya
234	2661.89094990353	7.78853034973145	402	Himalaya
235	2259.90541005686	10	402	Himalaya
236	1966.25667110915	10	402	Himalaya
237	2260.03368458693	10	402	Himalaya
238	2659.29123164786	7.78853034973145	402	Himalaya
239	2992.56827678251	7.28145217895508	402	Himalaya
240	3540.08568431008	6.79971027374268	402	Himalaya
241	3793.74822004481	6.79971027374268	402	Himalaya
242	2947.53399483789	6.79971027374268	402	Himalaya
243	2382.42615663421	6.66132068634033	402	Himalaya
244	2191.77976543666	6.66132068634033	402	Himalaya
245	2728.01354820357	6.79971027374268	402	Himalaya
246	3160.43414517692	6.79971027374268	402	Himalaya
247	1386.75955419474	7.78853034973145	402	Himalaya
248	1625.86088822842	13.7997102737427	402	Himalaya
249	1728.66107622049	13.6613206863403	402	Himalaya
250	2000.1214754732	6.41053009033203	402	Himalaya
251	2519.75324931323	6.21962928771973	402	Himalaya
252	2760.89598604561	6.13151884078979	402	Himalaya
253	2769.09826617204	6.07148933410645	402	Himalaya
254	3210.29331424975	6.04213380813599	402	Himalaya
255	3536.87135319932	6.02310800552368	402	Himalaya
256	3655.19331837469	6.01205921173096	402	Himalaya
257	4011.92735632702	6.00639057159424	402	Himalaya
258	4638.39968733128	6.00639057159424	402	Himalaya
259	4978.41841345024	6.00639057159424	402	Himalaya
260	5178.73759735039	6.00639057159424	402	Himalaya
261	4985.34021260921	6.00639057159424	402	Himalaya
262	4959.08719593484	6.00870704650879	402	Himalaya
263	4041.43087616371	6.01205921173096	402	Himalaya
264	3804.13486090729	6.01807641983032	402	Himalaya
265	3941.35346365188	6.02461624145508	402	Himalaya
266	4310.09324442548	6.05243253707886	402	Himalaya
267	4447.45374166096	6.10933637619019	402	Himalaya
268	4347.93809970591	6.21962928771973	402	Himalaya
269	4096.74146026196	6.41053009033203	402	Himalaya
270	3682.71862669424	6.66132068634033	402	Himalaya
271	3143.06009492057	7.28145217895508	402	Himalaya
272	2819.39810920936	7.78853034973145	402	Himalaya
273	2672.82607436396	7.78853034973145	402	Himalaya
274	1985.90786124421	10	402	Himalaya
275	2045.69703335784	10	402	Himalaya
276	2398.93536455523	7.78853034973145	402	Himalaya
277	2700.2226165461	7.78853034973145	402	Himalaya
278	2693.20628876994	7.78853034973145	402	Himalaya
279	3352.15150630319	7.78853034973145	402	Himalaya
280	2678.58148351101	7.28145217895508	402	Himalaya
281	2145.51204126548	7.28145217895508	402	Himalaya
282	2254.78398619599	7.78853034973145	402	Himalaya
283	2623.54606018911	7.78853034973145	402	Himalaya
284	2530.6001609666	7.78853034973145	402	Himalaya
285	1379.46921964565	7.78853034973145	402	Himalaya
286	1528.35827545873	7.78853034973145	402	Himalaya
287	1717.65353683863	7.28145217895508	402	Himalaya
288	1916.07422023738	6.66132068634033	402	Himalaya
289	2069.20899418789	6.41053009033203	402	Himalaya
290	2284.64771367698	6.21962928771973	402	Himalaya
291	2489.20327277765	6.13151884078979	402	Himalaya
292	2806.60410178639	6.07148933410645	402	Himalaya
293	3009.93485210622	6.03662443161011	402	Himalaya
294	3222.45950974221	6.01807641983032	402	Himalaya
295	3508.79746610242	6.00870704650879	402	Himalaya
296	4126.73618925855	6.00432443618774	402	Himalaya
297	4490.52142948191	6.00285768508911	402	Himalaya
298	4853.81408364768	6.00285768508911	402	Himalaya
299	4903.62362526081	6.00298881530762	402	Himalaya
300	5051.26536324123	6.00412464141846	402	Himalaya
301	4640.51002898386	6.00607824325562	402	Himalaya
302	4187.94265968338	6.00870704650879	402	Himalaya
303	4074.92335723705	6.01140785217285	402	Himalaya
304	4331.47837569884	6.01807641983032	402	Himalaya
305	4480.79493405603	6.07148933410645	402	Himalaya
306	4636.18503177198	6.13151884078979	402	Himalaya
307	4339.95390246427	6.21962928771973	402	Himalaya
308	3975.28816563089	6.41053009033203	402	Himalaya
309	3691.33873775552	6.66132068634033	402	Himalaya
310	3382.48030662662	6.79971027374268	402	Himalaya
311	2899.04325981958	7.28145217895508	402	Himalaya
312	2461.12197768937	7.78853034973145	402	Himalaya
313	2205.28455790507	10	402	Himalaya
314	1958.99582504451	10	402	Himalaya
315	2236.33816251409	10	402	Himalaya
316	2154.4524354646	10	402	Himalaya
317	2543.35952882329	10	402	Himalaya
318	2553.4529935439	7.78853034973145	402	Himalaya
319	2216.16803308468	7.78853034973145	402	Himalaya
320	1934.52770363348	10	402	Himalaya
321	2060.10815329423	10	402	Himalaya
322	2097.99288663023	10	402	Himalaya
323	2013.82020598762	10	402	Himalaya
324	1415.00857539949	10	402	Himalaya
325	1551.94435190954	7.78853034973145	402	Himalaya
326	1876.80242031308	7.28145217895508	402	Himalaya
327	2124.11270435753	6.66132068634033	402	Himalaya
328	2217.4020356049	6.41053009033203	402	Himalaya
329	2714.31935856425	6.21962928771973	402	Himalaya
330	2974.63106752819	6.10933637619019	402	Himalaya
331	3194.08034196669	6.05243253707886	402	Himalaya
332	3286.90286982766	6.02461624145508	402	Himalaya
333	3648.86302092937	6.01349830627441	402	Himalaya
334	4164.39277394679	6.00744533538818	402	Himalaya
335	4434.50211412576	6.00393533706665	402	Himalaya
336	4709.01226731264	6.00201511383057	402	Himalaya
337	4705.30304111581	6.00144290924072	402	Himalaya
338	4893.26659154229	6.00201511383057	402	Himalaya
339	4894.99875315086	6.00298881530762	402	Himalaya
340	4873.22756654913	6.00412464141846	402	Himalaya
341	4602.28562251988	6.00607824325562	402	Himalaya
342	4451.21603867023	6.01205921173096	402	Himalaya
343	4640.2076434746	6.04213380813599	402	Himalaya
344	4926.49944137118	6.07148933410645	402	Himalaya
345	4593.96141540648	6.13151884078979	402	Himalaya
346	4239.45554944305	6.21962928771973	402	Himalaya
347	3827.962536552	6.31379270553589	402	Himalaya
348	3384.21726691282	6.41053009033203	402	Himalaya
349	2953.68258401204	6.66132068634033	402	Himalaya
350	2780.53126602868	7.28145217895508	402	Himalaya
351	3183.38782240415	7.78853034973145	402	Himalaya
352	2532.22622423897	7.78853034973145	402	Himalaya
353	2175.61523758681	7.78853034973145	402	Himalaya
354	2289.95187089355	7.78853034973145	402	Himalaya
355	2058.10184410905	10	402	Himalaya
356	2046.6725684561	10	402	Himalaya
357	2018.7054237261	10	402	Himalaya
358	2010.15540124887	10	402	Himalaya
359	2030.5244459178	7.78853034973145	402	Himalaya
360	2427.40123525751	7.78853034973145	402	Himalaya
361	2258.14364135497	7.78853034973145	402	Himalaya
362	1913.66220428827	10	402	Himalaya
363	1273.99353534116	10	402	Himalaya
364	1403.04350863364	10	402	Himalaya
365	1614.55969128979	7.78853034973145	402	Himalaya
366	2009.71231277813	7.28145217895508	402	Himalaya
367	2379.84656818376	6.66132068634033	402	Himalaya
368	3129.01918904551	6.31379270553589	402	Himalaya
369	3309.67975234506	6.14480113983154	402	Himalaya
370	3473.09299709867	6.07148933410645	402	Himalaya
371	3784.04215959844	6.04213380813599	402	Himalaya
372	3935.48973525019	6.02310800552368	402	Himalaya
373	4442.20299032668	6.01205921173096	402	Himalaya
374	4471.65158442864	6.00607824325562	402	Himalaya
375	4361.75884890576	6.00298881530762	402	Himalaya
376	4645.96202558071	6.00144290924072	402	Himalaya
377	4476.88140185483	6.00100708007812	402	Himalaya
378	4832.53931327694	6.00144290924072	402	Himalaya
379	4852.98171312754	6.00201511383057	402	Himalaya
380	5014.10419494562	6.00393533706665	402	Himalaya
381	4876.60318845787	6.00744533538818	402	Himalaya
382	4813.14889423524	6.01349830627441	402	Himalaya
383	5002.20665698924	6.04213380813599	402	Himalaya
384	4674.11740649991	6.07148933410645	402	Himalaya
385	4302.8730281498	6.10933637619019	402	Himalaya
386	3708.50382487153	6.14480113983154	402	Himalaya
387	3271.28155998482	6.21962928771973	402	Himalaya
388	2969.7057270365	6.41053009033203	402	Himalaya
389	2965.55085045475	6.66132068634033	402	Himalaya
390	3443.73646978128	6.79971027374268	402	Himalaya
391	3112.56987590485	6.79971027374268	402	Himalaya
392	2597.63635483195	6.79971027374268	402	Himalaya
393	2712.48689870941	7.28145217895508	402	Himalaya
394	2677.41123722629	7.78853034973145	402	Himalaya
395	2393.8697896876	7.78853034973145	402	Himalaya
396	2080.36725941318	7.78853034973145	402	Himalaya
397	2285.21460637998	7.78853034973145	402	Himalaya
398	2403.9189092688	7.28145217895508	402	Himalaya
399	3020.60553903029	6.79971027374268	402	Himalaya
400	2675.18170166573	7.28145217895508	402	Himalaya
401	2211.80521729271	7.78853034973145	402	Himalaya
402	2051.10617805527	10	402	Himalaya
403	2439.76558516626	7.78853034973145	402	Himalaya
404	3304.7012000644	7.28145217895508	402	Himalaya
405	3467.04746935429	6.79971027374268	402	Himalaya
406	3090.44278553241	7.28145217895508	402	Himalaya
407	3069.90709746515	7.78853034973145	402	Himalaya
408	2927.95472725135	7.78853034973145	402	Himalaya
409	1270.31684887914	7.78853034973145	402	Himalaya
410	1295.81628272654	10	402	Himalaya
411	1414.32800434568	10	402	Himalaya
412	1787.15703755411	7.78853034973145	402	Himalaya
413	2379.05697169711	6.79971027374268	402	Himalaya
414	3031.2022859329	6.41053009033203	402	Himalaya
415	3359.55683361451	6.21962928771973	402	Himalaya
416	3459.15356475716	6.13151884078979	402	Himalaya
417	3710.44090970284	6.07148933410645	402	Himalaya
418	4003.67131703158	6.03662443161011	402	Himalaya
419	4216.63584299413	6.01807641983032	402	Himalaya
420	4186.11952648057	6.00870704650879	402	Himalaya
421	3933.0837514367	6.00412464141846	402	Himalaya
422	3902.56179624906	6.00193119049072	402	Himalaya
423	4006.73140113544	6.00089645385742	402	Himalaya
424	4509.8105117765	6.00068712234497	402	Himalaya
425	4661.61300090392	6.00127744674683	402	Himalaya
426	4725.7543562057	6.0023946762085	402	Himalaya
427	4901.74755690899	6.00432443618774	402	Himalaya
428	4966.14961718663	6.00744533538818	402	Himalaya
429	4793.74298644797	6.01349830627441	402	Himalaya
430	4558.05961260056	6.03662443161011	402	Himalaya
431	4314.63805209155	6.05243253707886	402	Himalaya
432	3542.78621025485	6.07148933410645	402	Himalaya
433	3166.07975515893	6.13151884078979	402	Himalaya
434	3037.52070084778	6.21962928771973	402	Himalaya
435	2954.89503626699	6.31379270553589	402	Himalaya
436	3776.62046495874	6.35757637023926	402	Himalaya
437	3557.1261025073	6.35757637023926	402	Himalaya
438	3164.08841529981	6.41053009033203	402	Himalaya
439	3025.15768854912	6.66132068634033	402	Himalaya
440	3443.87484721943	6.79971027374268	402	Himalaya
441	2856.40135734139	6.79971027374268	402	Himalaya
442	2253.80918171921	6.79971027374268	402	Himalaya
443	2444.76563554899	6.79971027374268	402	Himalaya
444	2959.18768600214	6.66132068634033	402	Himalaya
445	3348.14936630417	6.41053009033203	402	Himalaya
446	3075.67774180239	6.79971027374268	402	Himalaya
447	2563.90175674947	7.78853034973145	402	Himalaya
448	2103.49721305157	10	402	Himalaya
449	2002.23510423819	10	402	Himalaya
450	2649.41455155233	7.78853034973145	402	Himalaya
451	2710.22659867328	7.78853034973145	402	Himalaya
452	2543.36576827454	7.78853034973145	402	Himalaya
453	2495.84520359735	10	402	Himalaya
454	2440.69206814198	10	402	Himalaya
455	2246.04595871602	10	402	Himalaya
456	2313.20458945026	11	402	Himalaya
457	2617.88147039158	8.78853034973145	402	Himalaya
458	2814.58633578925	8.78853034973145	402	Himalaya
459	2690.97433505707	8.78853034973145	402	Himalaya
460	2230.58108239229	8.28145217895508	402	Himalaya
461	2330.11692339196	8.78853034973145	402	Himalaya
462	2724.29998294132	8.78853034973145	402	Himalaya
463	2905.06331353714	8.78853034973145	402	Himalaya
464	3139.60579988552	8.78853034973145	402	Himalaya
465	3502.82777827276	8.28145217895508	402	Himalaya
466	3779.46878247427	7.79971027374268	402	Himalaya
467	1228.18484796624	10	402	Himalaya
468	1340.86563455949	10	402	Himalaya
469	1508.86057513776	7.78853034973145	402	Himalaya
470	1971.82912005683	7.28145217895508	402	Himalaya
471	2505.41744326273	6.66132068634033	402	Himalaya
472	2719.03101286505	6.41053009033203	402	Himalaya
473	2788.06590012405	6.21962928771973	402	Himalaya
474	3064.71277879244	6.10933637619019	402	Himalaya
475	3487.77637081895	6.05243253707886	402	Himalaya
476	3490.43011947398	6.02461624145508	402	Himalaya
477	3350.7039782088	6.01140785217285	402	Himalaya
478	3399.51465509853	6.00524187088013	402	Himalaya
479	3588.9629086974	6.0023946762085	402	Himalaya
480	3814.29436165786	6.00108957290649	402	Himalaya
481	4367.01886637608	6.0004940032959	402	Himalaya
482	4687.88129945477	6.00076961517334	402	Himalaya
483	4850.94017518863	6.00138521194458	402	Himalaya
484	4998.13429225237	6.0023946762085	402	Himalaya
485	5018.16870777955	6.00432443618774	402	Himalaya
486	4970.34403715666	6.00744533538818	402	Himalaya
487	4373.69463528949	6.01807641983032	402	Himalaya
488	4031.00876091136	6.02461624145508	402	Himalaya
489	3576.32030896919	6.04213380813599	402	Himalaya
490	3470.80100773119	6.07148933410645	402	Himalaya
491	3692.79904467409	6.10933637619019	402	Himalaya
492	2917.52632134436	6.14480113983154	402	Himalaya
493	3270.37123780937	6.15988397598267	402	Himalaya
494	3897.09406675975	6.15988397598267	402	Himalaya
495	3770.00505359092	6.21962928771973	402	Himalaya
496	3563.14786104117	6.31379270553589	402	Himalaya
497	3856.50834654147	6.35757637023926	402	Himalaya
498	3194.79855316624	6.35757637023926	402	Himalaya
499	2564.35222320894	6.35757637023926	402	Himalaya
500	2580.92900570639	6.35757637023926	402	Himalaya
501	3109.32108028495	6.31379270553589	402	Himalaya
502	3873.05066769257	6.31379270553589	402	Himalaya
503	3465.24645355431	6.66132068634033	402	Himalaya
504	2781.07261132412	7.28145217895508	402	Himalaya
505	2313.71064508256	7.78853034973145	402	Himalaya
506	1981.46513691391	10	402	Himalaya
507	2078.11816797256	10	402	Himalaya
508	2068.25002284679	10	402	Himalaya
509	2088.84619601936	10	402	Himalaya
510	2170.03611803743	10	402	Himalaya
511	2385.51929474004	7.78853034973145	402	Himalaya
512	2133.99075529069	8.78853034973145	402	Himalaya
513	2108.7170520549	17	402	Himalaya
514	2108.44890244856	11	402	Himalaya
515	2249.08360863958	11	402	Himalaya
516	2378.01600879875	11	402	Himalaya
517	2071.34384775915	8.78853034973145	402	Himalaya
518	2007.25565599662	11	402	Himalaya
519	2088.54516049725	11	402	Himalaya
520	2332.93340276817	11	402	Himalaya
521	2507.33519236107	11	402	Himalaya
522	2882.57797336482	8.78853034973145	402	Himalaya
523	3063.41226193464	8.78853034973145	402	Himalaya
524	3100.68454874872	8.78853034973145	402	Himalaya
525	3024.29662261111	8.28145217895508	402	Himalaya
526	2989.98232623758	8.78853034973145	402	Himalaya
527	2285.48121487163	8.78853034973145	402	Himalaya
528	2276.76067167171	7.78853034973145	402	Himalaya
529	1342.36012282321	10	402	Himalaya
530	1238.14515631205	10	402	Himalaya
531	1373.6479331031	10	402	Himalaya
532	1667.5464597484	7.78853034973145	402	Himalaya
533	1779.28465648314	7.28145217895508	402	Himalaya
534	1876.95366939376	6.66132068634033	402	Himalaya
535	2110.3795495024	6.31379270553589	402	Himalaya
536	2475.60108254804	6.14480113983154	402	Himalaya
537	2895.2557470941	6.06601285934448	402	Himalaya
538	2937.38778683777	6.02990531921387	402	Himalaya
539	3189.7794673421	6.01349830627441	402	Himalaya
540	3328.8600570855	6.00607824325562	402	Himalaya
541	3747.09098105879	6.00273275375366	402	Himalaya
542	4099.81832837965	6.00122737884521	402	Himalaya
543	4700.56152182387	6.00055074691772	402	Himalaya
544	4649.78720435527	6.00044393539429	402	Himalaya
545	4743.42468967009	6.00076961517334	402	Himalaya
546	5146.6119340599	6.00138521194458	402	Himalaya
547	4984.60012261967	6.0023946762085	402	Himalaya
548	4837.62040111515	6.00393533706665	402	Himalaya
549	4749.99573821751	6.00607824325562	402	Himalaya
550	4268.33423192507	6.01349830627441	402	Himalaya
551	3943.15077006345	6.02310800552368	402	Himalaya
552	3634.81441866313	6.03662443161011	402	Himalaya
553	3919.24467883479	6.05243253707886	402	Himalaya
554	3668.53834523836	6.06601285934448	402	Himalaya
555	3166.5497208165	6.07148933410645	402	Himalaya
556	3565.36666654181	6.07148933410645	402	Himalaya
557	4081.14932665964	6.10933637619019	402	Himalaya
558	4263.50102828532	6.14480113983154	402	Himalaya
559	3994.74203918683	6.15988397598267	402	Himalaya
560	3417.63927416272	6.15988397598267	402	Himalaya
561	2826.49893272435	6.15988397598267	402	Himalaya
562	2676.82480352833	6.15988397598267	402	Himalaya
563	3037.65271208775	6.14480113983154	402	Himalaya
564	4088.1340148246	6.21962928771973	402	Himalaya
565	3754.75861150436	6.41053009033203	402	Himalaya
566	3287.87697423872	6.66132068634033	402	Himalaya
567	2840.34135295563	7.28145217895508	402	Himalaya
568	2568.1500029896	7.78853034973145	402	Himalaya
569	2251.43194833281	7.78853034973145	402	Himalaya
570	2220.89126334091	7.78853034973145	402	Himalaya
571	2383.91467536508	7.78853034973145	402	Himalaya
572	2605.87635972411	7.78853034973145	402	Himalaya
573	2947.3829607057	8.28145217895508	402	Himalaya
574	2490.79372521762	8.28145217895508	402	Himalaya
575	2417.29829704987	8.78853034973145	402	Himalaya
576	2313.71623101732	8.78853034973145	402	Himalaya
577	2209.10392508872	8.78853034973145	402	Himalaya
578	1999.46027957824	17	402	Himalaya
579	1973.31870618963	11	402	Himalaya
580	2018.31276327123	11	402	Himalaya
581	2047.16129273354	8.78853034973145	402	Himalaya
582	2108.23574312853	8.78853034973145	402	Himalaya
583	2025.35835300136	11	402	Himalaya
584	2138.20850602945	11	402	Himalaya
585	2306.73219242582	11	402	Himalaya
586	2451.40031555025	11	402	Himalaya
587	2393.98697977903	8.78853034973145	402	Himalaya
588	2608.77312146096	11	402	Himalaya
589	2128.2286322952	11	402	Himalaya
590	2079.85437587393	10	402	Himalaya
591	2156.12446233006	10	402	Himalaya
592	1360.01970322756	7.78853034973145	402	Himalaya
593	1262.29241016032	10	402	Himalaya
594	1422.4390759222	10	402	Himalaya
595	1773.37611528116	7.78853034973145	402	Himalaya
596	1929.06122838727	6.79971027374268	402	Himalaya
597	2231.83045561424	6.35757637023926	402	Himalaya
598	2457.57231041867	6.15988397598267	402	Himalaya
599	2345.13271441746	6.07148933410645	402	Himalaya
600	2835.23082450598	6.0319652557373	402	Himalaya
601	3330.34515546587	6.01429271697998	402	Himalaya
602	3648.56387321867	6.00639057159424	402	Himalaya
603	3924.42624520573	6.00285768508911	402	Himalaya
604	4282.06262801687	6.00127744674683	402	Himalaya
605	4570.24908574711	6.00057125091553	402	Himalaya
606	4739.22095127785	6.0002555847168	402	Himalaya
607	4410.75995680085	6.00044393539429	402	Himalaya
608	4647.38329993048	6.00076961517334	402	Himalaya
609	4707.85000483457	6.00127744674683	402	Himalaya
610	4597.83857106366	6.00201511383057	402	Himalaya
611	4761.77876600724	6.00298881530762	402	Himalaya
612	4892.13398348316	6.00432443618774	402	Himalaya
613	4895.62899195625	6.01205921173096	402	Himalaya
614	4447.51309931373	6.01807641983032	402	Himalaya
615	4223.0314850775	6.02461624145508	402	Himalaya
616	4239.96105444367	6.02990531921387	402	Himalaya
617	3698.8611202483	6.0319652557373	402	Himalaya
618	3284.67200072868	6.03662443161011	402	Himalaya
619	3960.42941317335	6.05243253707886	402	Himalaya
620	4318.38624140231	6.06601285934448	402	Himalaya
621	3839.180505748	6.07148933410645	402	Himalaya
622	3417.18631146867	6.07148933410645	402	Himalaya
623	2998.45070847104	6.07148933410645	402	Himalaya
624	2889.5853419528	6.07148933410645	402	Himalaya
625	3125.55633046302	6.07148933410645	402	Himalaya
626	3977.92295635808	6.13151884078979	402	Himalaya
627	3953.69547852934	6.21962928771973	402	Himalaya
628	3438.32273515984	6.41053009033203	402	Himalaya
629	3087.96606012193	6.66132068634033	402	Himalaya
630	2858.31533095028	6.79971027374268	402	Himalaya
631	2696.63162035526	6.79971027374268	402	Himalaya
632	2882.72134245013	6.79971027374268	402	Himalaya
633	2888.47660610383	6.79971027374268	402	Himalaya
634	3021.89331692795	7.79971027374268	402	Himalaya
635	2991.45003913978	7.66132068634033	402	Himalaya
636	2650.37390984592	7.66132068634033	402	Himalaya
637	2612.70835848236	7.79971027374268	402	Himalaya
638	2707.5054253755	7.79971027374268	402	Himalaya
639	2482.8644948259	8.28145217895508	402	Himalaya
640	2297.66891350638	8.78853034973145	402	Himalaya
641	2201.31170430919	8.78853034973145	402	Himalaya
642	2298.68024707127	8.78853034973145	402	Himalaya
643	2348.50817447968	8.28145217895508	402	Himalaya
644	2373.14918273264	8.28145217895508	402	Himalaya
645	2273.8431099787	8.78853034973145	402	Himalaya
646	2258.02114556534	8.78853034973145	402	Himalaya
647	2199.02308121431	8.78853034973145	402	Himalaya
648	2149.99802554919	8.78853034973145	402	Himalaya
649	2124.73355599777	11	402	Himalaya
650	2090.12349075599	11	402	Himalaya
651	2380.18035986765	8.78853034973145	402	Himalaya
652	2620.31251172101	7.78853034973145	402	Himalaya
653	2781.54144292847	10	402	Himalaya
654	2361.933017579	10	402	Himalaya
655	1446.43836254588	7.28145217895508	402	Himalaya
656	1330.64975895458	7.78853034973145	402	Himalaya
657	1255.91998057937	10	402	Himalaya
658	1424.31568805	7.78853034973145	402	Himalaya
659	1387.4818534662	6.79971027374268	402	Himalaya
660	1574.83063739569	6.35757637023926	402	Himalaya
661	2307.85524006625	6.15988397598267	402	Himalaya
662	2741.94763033876	6.07148933410645	402	Himalaya
663	3155.0606838656	6.0319652557373	402	Himalaya
664	3479.02569526277	6.01429271697998	402	Himalaya
665	3861.60529954635	6.00639057159424	402	Himalaya
666	4168.72276774153	6.00298881530762	402	Himalaya
667	4151.86799362568	6.00144290924072	402	Himalaya
668	4255.94831162773	6.00068712234497	402	Himalaya
669	4233.43670373516	6.00032377243042	402	Himalaya
670	4103.18279133643	6.00024700164795	402	Himalaya
671	4232.75842441467	6.00041341781616	402	Himalaya
672	4270.33890483768	6.00066232681274	402	Himalaya
673	4196.70868218702	6.00100708007812	402	Himalaya
674	4531.82527625139	6.00144290924072	402	Himalaya
675	4667.92039791793	6.0023946762085	402	Himalaya
676	4794.45071173215	6.00393533706665	402	Himalaya
677	5051.14248079655	6.00870704650879	402	Himalaya
678	4829.97302224404	6.01140785217285	402	Himalaya
679	4218.69875072859	6.01349830627441	402	Himalaya
680	4290.07389331969	6.01429271697998	402	Himalaya
681	3689.0072699783	6.01807641983032	402	Himalaya
682	3669.62309702279	6.02461624145508	402	Himalaya
683	4246.72716987306	6.02990531921387	402	Himalaya
684	4206.25035583585	6.0319652557373	402	Himalaya
685	3679.26155023371	6.0319652557373	402	Himalaya
686	3493.87808456351	6.0319652557373	402	Himalaya
687	3338.91653953722	6.0319652557373	402	Himalaya
688	3321.31322381961	6.04213380813599	402	Himalaya
689	4177.14170422529	6.07148933410645	402	Himalaya
690	4562.41400282301	6.13151884078979	402	Himalaya
691	3857.27984825632	6.21962928771973	402	Himalaya
692	3432.49408647565	6.31379270553589	402	Himalaya
693	3163.92894136942	6.35757637023926	402	Himalaya
694	3381.00016214803	6.35757637023926	402	Himalaya
695	3441.37968227334	6.35757637023926	402	Himalaya
696	3461.81425109509	6.35757637023926	402	Himalaya
697	3081.10991654756	13.3575763702393	402	Himalaya
698	3013.65328778998	7.31379270553589	402	Himalaya
699	2913.06240620121	7.31379270553589	402	Himalaya
700	2923.93194812075	7.35757637023926	402	Himalaya
701	3054.00854040043	7.41053009033203	402	Himalaya
702	2932.22947056547	7.66132068634033	402	Himalaya
703	2829.96337655544	7.79971027374268	402	Himalaya
704	2511.26755827112	7.79971027374268	402	Himalaya
705	2551.48880869886	7.79971027374268	402	Himalaya
706	2570.97057046268	7.66132068634033	402	Himalaya
707	2606.00689329086	7.66132068634033	402	Himalaya
708	2436.1956481137	7.79971027374268	402	Himalaya
709	2864.48479864537	7.79971027374268	402	Himalaya
710	2686.68197744786	7.79971027374268	402	Himalaya
711	2640.80313719408	8.28145217895508	402	Himalaya
712	2595.48105063839	8.78853034973145	402	Himalaya
713	2606.62145417118	8.78853034973145	402	Himalaya
714	2837.00587723008	7.28145217895508	402	Himalaya
715	3252.70202195655	7.28145217895508	402	Himalaya
716	3258.27271057274	7.78853034973145	402	Himalaya
717	2836.35417366002	7.78853034973145	402	Himalaya
718	1241.88107017019	10	402	Himalaya
719	1210.96945846224	10	402	Himalaya
720	1814.39233476245	7.78853034973145	402	Himalaya
721	1986.52340583054	6.79971027374268	402	Himalaya
722	1779.65953808779	6.35757637023926	402	Himalaya
723	1752.62571757693	6.15988397598267	402	Himalaya
724	2302.20391396917	6.07148933410645	402	Himalaya
725	3220.57800468156	6.03662443161011	402	Himalaya
726	3528.51356523148	6.01807641983032	402	Himalaya
727	3435.54725168285	6.00870704650879	402	Himalaya
728	3480.94579399162	6.00412464141846	402	Himalaya
729	3663.75156177668	6.00193119049072	402	Himalaya
730	3521.5203723818	6.00089645385742	402	Himalaya
731	3520.48229418682	6.00041341781616	402	Himalaya
732	3493.76888052373	6.00018978118896	402	Himalaya
733	3619.171893568	6.00021648406982	402	Himalaya
734	3807.64677021599	6.00033521652222	402	Himalaya
735	4038.4852734675	6.0004940032959	402	Himalaya
736	4405.27143299906	6.00076961517334	402	Himalaya
737	4779.14254285566	6.00127744674683	402	Himalaya
738	5098.86112440209	6.00201511383057	402	Himalaya
739	5248.20755534667	6.00412464141846	402	Himalaya
740	4799.94228712884	6.00524187088013	402	Himalaya
741	4302.85329443915	6.00607824325562	402	Himalaya
742	4584.65592867823	6.00639057159424	402	Himalaya
743	4364.44905095341	6.00870704650879	402	Himalaya
744	3602.66792133891	6.01140785217285	402	Himalaya
745	3885.75119254519	6.01349830627441	402	Himalaya
746	4659.40532299854	6.01429271697998	402	Himalaya
747	4279.14497474819	6.01429271697998	402	Himalaya
748	4014.42729305006	6.01429271697998	402	Himalaya
749	3759.70024208497	13.01429271698	402	Himalaya
750	3449.73225394623	6.02310800552368	402	Himalaya
751	3933.52449342853	6.04213380813599	402	Himalaya
752	4452.15490226957	6.07148933410645	402	Himalaya
753	4372.71720568659	6.10933637619019	402	Himalaya
754	3761.30764857646	6.14480113983154	402	Himalaya
755	3311.75121859807	6.15988397598267	402	Himalaya
756	3448.21874937816	6.15988397598267	402	Himalaya
757	4032.00907274057	6.15988397598267	402	Himalaya
758	3984.3049021764	6.15988397598267	402	Himalaya
759	3518.78322592951	7.15988397598267	402	Himalaya
760	3141.19936251638	7.14480113983154	402	Himalaya
761	3086.81299016077	7.14480113983154	402	Himalaya
762	3258.88523850346	7.15988397598267	402	Himalaya
763	3612.47562022342	7.21962928771973	402	Himalaya
764	3436.78847357979	7.31379270553589	402	Himalaya
765	3558.93065239202	7.35757637023926	402	Himalaya
766	2797.20232869252	7.35757637023926	402	Himalaya
767	2989.16933197399	7.35757637023926	402	Himalaya
768	3166.35710090063	7.31379270553589	402	Himalaya
769	3188.57439863453	7.31379270553589	402	Himalaya
770	2759.84402316985	7.35757637023926	402	Himalaya
771	3381.06729825471	7.35757637023926	402	Himalaya
772	3415.05517029173	7.41053009033203	402	Himalaya
773	3250.74156683156	7.66132068634033	402	Himalaya
774	3181.93965970046	7.79971027374268	402	Himalaya
775	3256.62999058632	7.79971027374268	402	Himalaya
776	2809.81273700401	6.66132068634033	402	Himalaya
777	2888.88192772905	6.66132068634033	402	Himalaya
778	3342.61670007191	6.79971027374268	402	Himalaya
779	3199.42888683212	7.78853034973145	402	Himalaya
780	2609.49929762669	10	402	Himalaya
781	1280.01083060213	10	402	Himalaya
782	1376.19248212609	10	402	Himalaya
783	1768.04239840853	7.78853034973145	402	Himalaya
784	2257.40629977535	6.79971027374268	402	Himalaya
785	2489.4294080339	6.41053009033203	402	Himalaya
786	2016.06959553021	6.21962928771973	402	Himalaya
787	1488.18395510051	6.10933637619019	402	Himalaya
788	2346.03169429189	6.05243253707886	402	Himalaya
789	2602.23848160478	6.02461624145508	402	Himalaya
790	2579.39959022436	6.01140785217285	402	Himalaya
791	2610.14557887815	6.00524187088013	402	Himalaya
792	2664.11319796442	6.0023946762085	402	Himalaya
793	2944.80108513952	6.00108957290649	402	Himalaya
794	3499.64117664449	6.0004940032959	402	Himalaya
795	3809.94709897608	6.0002236366272	402	Himalaya
796	4113.91292222509	6.0001106262207	402	Himalaya
797	4332.3180556248	6.00016689300537	402	Himalaya
798	4354.98660758825	6.00024700164795	402	Himalaya
799	4807.02618747397	6.00041341781616	402	Himalaya
800	4798.90014887081	6.00066232681274	402	Himalaya
801	4855.64262719214	6.00100708007812	402	Himalaya
802	4861.86377622494	6.00144290924072	402	Himalaya
803	4837.71343968039	6.0023946762085	402	Himalaya
804	4964.91999176674	6.00273275375366	402	Himalaya
805	4730.14063079545	6.00298881530762	402	Himalaya
806	4919.10435242792	6.00412464141846	402	Himalaya
807	4285.45132348208	6.00524187088013	402	Himalaya
808	3828.88329534284	6.00607824325562	402	Himalaya
809	4521.92063955174	6.00639057159424	402	Himalaya
810	4479.74931076761	6.00639057159424	402	Himalaya
811	4317.01370482785	6.00639057159424	402	Himalaya
812	3901.08823156699	6.00744533538818	402	Himalaya
813	3657.04012930891	6.01349830627441	402	Himalaya
814	3702.99833243116	6.02310800552368	402	Himalaya
815	4428.24162779344	6.03662443161011	402	Himalaya
816	4345.69852204197	6.05243253707886	402	Himalaya
817	3938.5147683573	6.06601285934448	402	Himalaya
818	3526.62696991575	6.07148933410645	402	Himalaya
819	3504.08004434665	6.07148933410645	402	Himalaya
820	3911.08987075108	6.07148933410645	402	Himalaya
821	3923.55941819947	6.07148933410645	402	Himalaya
822	3587.72602113231	6.07148933410645	402	Himalaya
823	3295.19906789591	13.0660123825073	402	Himalaya
824	3211.54968592629	7.06601285934448	402	Himalaya
825	3379.15493678056	7.07148933410645	402	Himalaya
826	3873.4525848737	7.10933637619019	402	Himalaya
827	3885.03696332195	7.14480113983154	402	Himalaya
828	3900.83268912463	7.15988397598267	402	Himalaya
829	3135.13211618102	7.15988397598267	402	Himalaya
830	3019.24374612329	7.15988397598267	402	Himalaya
831	3528.82880716815	7.14480113983154	402	Himalaya
832	3480.38121858353	7.14480113983154	402	Himalaya
833	2986.90528261573	7.15988397598267	402	Himalaya
834	3230.24764976719	7.15988397598267	402	Himalaya
835	3561.23168818799	7.21962928771973	402	Himalaya
836	3881.20497977883	7.31379270553589	402	Himalaya
837	3764.35889246601	7.35757637023926	402	Himalaya
838	3651.15721678394	7.35757637023926	402	Himalaya
839	3224.02685506914	7.35757637023926	402	Himalaya
840	3030.02381537174	6.31379270553589	402	Himalaya
841	3431.7256098995	6.66132068634033	402	Himalaya
842	3871.62314416136	7.28145217895508	402	Himalaya
843	3361.10938317551	7.78853034973145	402	Himalaya
844	2197.51359564828	10	402	Himalaya
845	1672.10900061912	7.28145217895508	402	Himalaya
846	1378.77285041514	7.78853034973145	402	Himalaya
847	1318.63915499955	10	402	Himalaya
848	1805.50490007184	7.78853034973145	402	Himalaya
849	2356.42349991469	7.28145217895508	402	Himalaya
850	2742.88195723311	6.66132068634033	402	Himalaya
851	2788.56362227775	6.31379270553589	402	Himalaya
852	2215.65357781263	6.14480113983154	402	Himalaya
853	1679.23999236763	6.06601285934448	402	Himalaya
854	1757.02147436347	6.02990531921387	402	Himalaya
855	1883.39703869185	6.01349830627441	402	Himalaya
856	1865.04741006565	6.00607824325562	402	Himalaya
857	2215.17209391408	6.00273275375366	402	Himalaya
858	2945.00894212242	6.00122737884521	402	Himalaya
859	3407.77550058019	6.00055074691772	402	Himalaya
860	3838.55570768317	6.00024700164795	402	Himalaya
861	4320.3285980377	6.0001106262207	402	Himalaya
862	4480.65572914085	6.00008153915405	402	Himalaya
863	4646.7287119001	6.0001335144043	402	Himalaya
864	4557.67719889154	6.00021648406982	402	Himalaya
865	4621.99258930069	6.00033521652222	402	Himalaya
866	4456.4246253122	6.0004940032959	402	Himalaya
867	4443.10874783941	6.00068712234497	402	Himalaya
868	4377.23643035074	6.00089645385742	402	Himalaya
869	5486.06329752646	6.00122737884521	402	Himalaya
870	5400.81072499895	6.00144290924072	402	Himalaya
871	4877.58898630243	6.00193119049072	402	Himalaya
872	4388.82966754199	6.0023946762085	402	Himalaya
873	4040.40963809448	6.00273275375366	402	Himalaya
874	4070.54718108031	6.00285768508911	402	Himalaya
875	4720.79115612279	6.00285768508911	402	Himalaya
876	4579.84169683196	6.00285768508911	402	Himalaya
877	4169.55197740435	6.00432443618774	402	Himalaya
878	3833.43853005788	6.00744533538818	402	Himalaya
879	3571.76009566755	6.01205921173096	402	Himalaya
880	4192.27054168759	6.01807641983032	402	Himalaya
881	4561.31900880269	6.02461624145508	402	Himalaya
882	4223.12509931134	6.02990531921387	402	Himalaya
883	3879.9220776561	6.0319652557373	402	Himalaya
884	3543.52660737589	6.0319652557373	402	Himalaya
885	4015.822270492	6.0319652557373	402	Himalaya
886	3749.46597613424	6.0319652557373	402	Himalaya
887	3494.45038189921	6.0319652557373	402	Himalaya
888	3315.76153927062	13.0299053192139	402	Himalaya
889	3279.32673437775	7.02990531921387	402	Himalaya
890	3452.13512532212	7.03662443161011	402	Himalaya
891	3923.84613059479	7.05243253707886	402	Himalaya
892	4405.81141558518	7.06601285934448	402	Himalaya
893	4419.38492050647	7.07148933410645	402	Himalaya
894	3364.23188630663	7.07148933410645	402	Himalaya
895	3136.43438988972	7.07148933410645	402	Himalaya
896	3730.46629023932	7.06601285934448	402	Himalaya
897	3763.72299221742	7.06601285934448	402	Himalaya
898	3150.08520747819	7.07148933410645	402	Himalaya
899	3389.11325149167	7.07148933410645	402	Himalaya
900	3713.85481193214	7.10933637619019	402	Himalaya
901	3896.26940676639	7.14480113983154	402	Himalaya
902	4401.31244288699	7.15988397598267	402	Himalaya
903	4189.94129178101	7.15988397598267	402	Himalaya
904	3719.85649044436	6.15988397598267	402	Himalaya
905	3630.93486383146	6.21962928771973	402	Himalaya
906	3306.12503121658	6.41053009033203	402	Himalaya
907	3766.92575838709	6.66132068634033	402	Himalaya
908	3639.83333456612	7.28145217895508	402	Himalaya
909	2550.5113744376	7.78853034973145	402	Himalaya
910	2108.21445499378	10	402	Himalaya
911	2592.22599279425	6.21962928771973	402	Himalaya
912	2349.20347425395	6.41053009033203	402	Himalaya
913	2047.61392951188	6.79971027374268	402	Himalaya
914	1680.51094199627	7.78853034973145	402	Himalaya
915	1466.5725812287	10	402	Himalaya
916	1522.68990417339	10	402	Himalaya
917	2019.40863493802	7.78853034973145	402	Himalaya
918	2597.45127880899	6.79971027374268	402	Himalaya
919	2926.2183098812	6.35757637023926	402	Himalaya
920	2699.22158818381	6.15988397598267	402	Himalaya
921	2198.65456802595	6.07148933410645	402	Himalaya
922	1991.15226360702	6.0319652557373	402	Himalaya
923	2184.49469005999	6.01429271697998	402	Himalaya
924	1983.13992745385	6.00639057159424	402	Himalaya
925	1935.60453905831	6.00285768508911	402	Himalaya
926	3061.59199364474	6.00127744674683	402	Himalaya
927	3381.37068899206	13.0005712509155	402	Himalaya
928	3731.83836411007	6.0002555847168	402	Himalaya
929	4104.67217554397	6.00011444091797	402	Himalaya
930	4198.14416629796	6.00005102157593	402	Himalaya
931	4047.86134837202	6.00007057189941	402	Himalaya
932	4054.06569011975	6.0001106262207	402	Himalaya
933	4443.76495260507	6.00016689300537	402	Himalaya
934	4236.87723351776	6.00023889541626	402	Himalaya
935	4088.2772496824	6.00032377243042	402	Himalaya
936	4066.1440635231	6.00041341781616	402	Himalaya
937	5081.79111106974	6.00055074691772	402	Himalaya
938	4973.16316931508	6.00068712234497	402	Himalaya
939	4751.49948702454	6.00089645385742	402	Himalaya
940	4662.70094857318	6.00108957290649	402	Himalaya
941	4374.54802025459	6.00122737884521	402	Himalaya
942	4238.98018131217	6.00127744674683	402	Himalaya
943	4318.37116244917	6.00127744674683	402	Himalaya
944	4788.75650043584	6.00138521194458	402	Himalaya
945	4585.07375001564	6.0023946762085	402	Himalaya
946	4231.65664007402	6.00393533706665	402	Himalaya
947	3730.48086606983	6.00607824325562	402	Himalaya
948	3831.71433608815	6.00870704650879	402	Himalaya
949	4375.93686551582	6.01140785217285	402	Himalaya
950	4516.02112697278	6.01349830627441	402	Himalaya
951	4055.47909639219	6.01429271697998	402	Himalaya
952	3529.32532930032	6.01429271697998	402	Himalaya
953	3837.21668822007	6.01429271697998	402	Himalaya
954	3898.36702899746	6.01429271697998	402	Himalaya
955	3573.11773469124	6.01429271697998	402	Himalaya
956	3433.90362731619	6.01349830627441	402	Himalaya
957	3406.22499862308	6.01349830627441	402	Himalaya
958	3470.83955691524	7.01807641983032	402	Himalaya
959	3981.6405148678	7.02461624145508	402	Himalaya
960	4332.91893063956	7.02990531921387	402	Himalaya
961	4705.86143014771	7.0319652557373	402	Himalaya
962	3699.85825807593	7.0319652557373	402	Himalaya
963	3154.33618998943	7.0319652557373	402	Himalaya
964	3544.48434559944	7.02990531921387	402	Himalaya
965	4086.54925186419	7.02990531921387	402	Himalaya
966	3515.60575513261	7.0319652557373	402	Himalaya
967	3301.46299222505	7.03662443161011	402	Himalaya
968	3776.13708162556	7.05243253707886	402	Himalaya
969	3911.14450985199	6.06601285934448	402	Himalaya
970	4194.25676160614	6.07148933410645	402	Himalaya
971	4636.22920792865	6.07148933410645	402	Himalaya
972	4063.27570409702	6.07148933410645	402	Himalaya
973	3681.72012657552	6.07148933410645	402	Himalaya
974	3506.63254894532	6.21962928771973	402	Himalaya
975	3805.40975010027	6.41053009033203	402	Himalaya
976	3870.13022554284	6.79971027374268	402	Himalaya
977	2987.5984063646	7.78853034973145	402	Himalaya
978	2377.97832850188	10	402	Himalaya
979	1365.39660081253	11.7885303497314	402	Himalaya
980	1584.20169365158	11.7885303497314	402	Himalaya
981	989.184010795616	18	402	Himalaya
982	1049.76243966428	18	402	Himalaya
983	1126.88580014319	18	402	Himalaya
984	1376.59606989675	15.7885303497314	402	Himalaya
985	1690.09119753495	17.799711227417	402	Himalaya
986	1186.06368525054	17.799711227417	402	Himalaya
987	1769.23376322008	14.7997102737427	402	Himalaya
988	2604.80717992542	6.10933637619019	402	Himalaya
989	2743.02809655869	6.14480113983154	402	Himalaya
990	2424.53827606661	6.31379270553589	402	Himalaya
991	2025.117298839	6.66132068634033	402	Himalaya
992	1862.49262756831	7.28145217895508	402	Himalaya
993	1688.65185611841	7.78853034973145	402	Himalaya
994	1312.88552084613	10	402	Himalaya
995	1708.9170654993	7.78853034973145	402	Himalaya
996	2242.27782722978	6.79971027374268	402	Himalaya
997	2754.12351787139	6.35757637023926	402	Himalaya
998	3200.17677963415	6.15988397598267	402	Himalaya
999	2674.49169680653	6.07148933410645	402	Himalaya
1000	2458.67847127362	6.0319652557373	402	Himalaya
1001	2596.92788153744	6.01429271697998	402	Himalaya
1002	2681.8733909493	6.00639057159424	402	Himalaya
1003	2170.54077929494	6.00285768508911	402	Himalaya
1004	2397.76532560049	6.00127744674683	402	Himalaya
1005	2824.42021717281	6.00057125091553	402	Himalaya
1006	3296.19576340284	6.0002555847168	402	Himalaya
1007	3681.28199252792	6.00011444091797	402	Himalaya
1008	3771.67131585612	6.00005102157593	402	Himalaya
1009	3516.89640937661	6.00003623962402	402	Himalaya
1010	3544.34330007163	6.00005578994751	402	Himalaya
1011	4023.43191244056	6.00008153915405	402	Himalaya
1012	4247.13659651363	6.00011444091797	402	Himalaya
1013	3837.29792987036	6.00015163421631	402	Himalaya
1014	3801.22711092224	6.00018978118896	402	Himalaya
1015	4827.0741734267	6.0002236366272	402	Himalaya
1016	4491.78072210787	6.00032377243042	402	Himalaya
1017	4249.08368221854	6.00041341781616	402	Himalaya
1018	4475.72544746878	6.0004940032959	402	Himalaya
1019	4583.92909308246	6.00055074691772	402	Himalaya
1020	4681.33194165495	6.00057125091553	402	Himalaya
1021	4319.61965978875	6.00057125091553	402	Himalaya
1022	4369.67697961747	6.00076961517334	402	Himalaya
1023	4863.62343613577	6.00127744674683	402	Himalaya
1024	4907.13089679005	6.00201511383057	402	Himalaya
1025	4110.96695040319	6.00298881530762	402	Himalaya
1026	3817.71433694127	6.00412464141846	402	Himalaya
1027	4098.83172096353	6.00524187088013	402	Himalaya
1028	4582.45873278088	6.00607824325562	402	Himalaya
1029	4141.36569562839	6.00639057159424	402	Himalaya
1030	3627.45837396412	6.00639057159424	402	Himalaya
1031	3855.14253951261	6.00639057159424	402	Himalaya
1032	4123.25304919324	6.00639057159424	402	Himalaya
1033	4090.26889458955	6.00639057159424	402	Himalaya
1034	3872.3473456226	6.00607824325562	402	Himalaya
1035	3492.99058830922	6.00607824325562	402	Himalaya
1036	3524.49817697532	6.00870704650879	402	Himalaya
1037	3717.83823817706	6.01140785217285	402	Himalaya
1038	4114.6495893891	7.01349830627441	402	Himalaya
1039	4748.20955783293	7.01429271697998	402	Himalaya
1040	4195.4031123592	7.01429271697998	402	Himalaya
1041	3588.07071986091	6.01429271697998	402	Himalaya
1042	3477.43737410208	6.01349830627441	402	Himalaya
1043	3997.91891721569	6.01349830627441	402	Himalaya
1044	3811.48779670564	6.01429271697998	402	Himalaya
1045	3248.57557033763	6.01807641983032	402	Himalaya
1046	3505.49688355757	6.02461624145508	402	Himalaya
1047	3966.74146064415	6.02990531921387	402	Himalaya
1048	4288.33203840154	6.0319652557373	402	Himalaya
1049	4651.62778183767	6.0319652557373	402	Himalaya
1050	4199.03604889409	6.0319652557373	402	Himalaya
1051	3856.65345494991	6.04213380813599	402	Himalaya
1052	4042.77552521864	6.07148933410645	402	Himalaya
1053	3898.91548915372	6.31379270553589	402	Himalaya
1054	3963.17520137499	6.66132068634033	402	Himalaya
1055	2962.60687867808	7.28145217895508	402	Himalaya
1056	2507.19455695624	7.78853034973145	402	Himalaya
1057	2127.82440283718	10	402	Himalaya
1058	2016.96971972556	9.38954448699951	402	Himalaya
1059	2013.37263708647	10.7997102737427	402	Himalaya
1060	1571.47486748481	21.799711227417	402	Himalaya
1061	1289.57768148264	21.799711227417	402	Himalaya
1062	1494.52919173803	14.7997102737427	402	Himalaya
1063	1951.31040242704	15.2814521789551	402	Himalaya
1064	1396.48594313766	18.7885303497314	402	Himalaya
1065	1248.84317195071	15.7885303497314	402	Himalaya
1066	1335.81583526613	22.7885303497314	402	Himalaya
1067	1447.39541095692	18.2814521789551	402	Himalaya
1068	1748.59664854615	9.38954448699951	402	Himalaya
1069	1484.46541844044	17.3575763702393	402	Himalaya
1070	1415.58665499514	21.410530090332	402	Himalaya
1071	2030.22026260682	14.6613206863403	402	Himalaya
1072	2406.23774979789	11.2814521789551	402	Himalaya
1073	1997.7954431458	18.7885303497314	402	Himalaya
1074	1310.79450997185	18.7885303497314	402	Himalaya
1075	1290.7377824446	11.7885303497314	402	Himalaya
1076	2314.88273595608	6.14480113983154	402	Himalaya
1077	2464.47693961829	6.21962928771973	402	Himalaya
1078	2548.02509213241	7.31379270553589	402	Himalaya
1079	2588.42865453806	7.35757637023926	402	Himalaya
1080	2398.50593505367	7.41053009033203	402	Himalaya
1081	2156.03379507056	7.79971027374268	402	Himalaya
1082	1851.72533963849	8.78853034973145	402	Himalaya
1083	1264.30091176497	11	402	Himalaya
1084	1524.09464536227	7.78853034973145	402	Himalaya
1085	2085.33476756281	6.79971027374268	402	Himalaya
1086	2561.87164831849	6.35757637023926	402	Himalaya
1087	3105.86783105814	6.15988397598267	402	Himalaya
1088	3140.01220730004	6.07148933410645	402	Himalaya
1089	2831.78627493089	6.0319652557373	402	Himalaya
1090	2912.74785841343	6.01429271697998	402	Himalaya
1091	2943.25016367307	6.00639057159424	402	Himalaya
1092	2592.33437859003	7.00285768508911	402	Himalaya
1093	2037.71392604912	7.00127744674683	402	Himalaya
1094	2495.70890380421	7.00057125091553	402	Himalaya
1095	2801.23115635586	7.0002555847168	402	Himalaya
1096	3195.5737041647	7.00011444091797	402	Himalaya
1097	3088.74552378531	6.00005102157593	402	Himalaya
1098	2987.46557370858	6.00002288818359	402	Himalaya
1099	3329.45970963004	6.00002765655518	402	Himalaya
1100	3947.79781124629	6.00003957748413	402	Himalaya
1101	4282.53454732041	6.00005388259888	402	Himalaya
1102	3876.69246373328	6.00007057189941	402	Himalaya
1103	3435.61691137113	6.00008678436279	402	Himalaya
1104	4223.11901162518	6.00010108947754	402	Himalaya
1105	4183.18957505453	6.00011444091797	402	Himalaya
1106	3964.92313910916	6.00018978118896	402	Himalaya
1107	4074.94614603013	6.0002236366272	402	Himalaya
1108	4416.43834789954	6.00024700164795	402	Himalaya
1109	4538.32259713916	6.0002555847168	402	Himalaya
1110	4731.1525056159	6.0002555847168	402	Himalaya
1111	4679.9990998222	6.00041341781616	402	Himalaya
1112	4816.02807083855	6.00066232681274	402	Himalaya
1113	5071.95354701655	6.00100708007812	402	Himalaya
1114	4351.3544758252	6.00144290924072	402	Himalaya
1115	4025.77153043092	6.00193119049072	402	Himalaya
1116	4120.16338362238	6.0023946762085	402	Himalaya
1117	4414.37047884101	6.00273275375366	402	Himalaya
1118	4157.940128386	6.00285768508911	402	Himalaya
1119	3601.59693113822	6.00285768508911	402	Himalaya
1120	3904.02071613231	6.00285768508911	402	Himalaya
1121	4207.74277759011	6.00285768508911	402	Himalaya
1122	4501.48616538828	6.00285768508911	402	Himalaya
1123	4623.5518666136	6.00273275375366	402	Himalaya
1124	3707.12285096183	6.00298881530762	402	Himalaya
1125	3563.96195335088	6.00412464141846	402	Himalaya
1126	3607.80669138339	6.00524187088013	402	Himalaya
1127	4018.39977693443	6.00607824325562	402	Himalaya
1128	4459.1869455719	6.00639057159424	402	Himalaya
1129	4610.1295958107	6.00639057159424	402	Himalaya
1130	4088.19677704299	6.00639057159424	402	Himalaya
1131	3683.07666664378	6.00607824325562	402	Himalaya
1132	3945.91518602198	6.00607824325562	402	Himalaya
1133	4262.5052859803	6.00639057159424	402	Himalaya
1134	3468.95525341882	6.00870704650879	402	Himalaya
1135	3528.32607247043	6.01140785217285	402	Himalaya
1136	3973.30197244681	6.01349830627441	402	Himalaya
1137	4443.62983560323	6.01429271697998	402	Himalaya
1138	4493.5671265363	6.01429271697998	402	Himalaya
1139	4527.73781292861	6.01429271697998	402	Himalaya
1140	4280.91252586736	6.02461624145508	402	Himalaya
1141	4212.67203728823	6.05243253707886	402	Himalaya
1142	4323.01969847703	6.21962928771973	402	Himalaya
1143	4190.86009503355	6.41053009033203	402	Himalaya
1144	3442.92652935208	6.79971027374268	402	Himalaya
1145	2819.73655783513	7.78853034973145	402	Himalaya
1146	2268.0545095875	10	402	Himalaya
1147	2169.64136786594	10	402	Himalaya
1148	1496.81908977177	11.7885303497314	402	Himalaya
1149	1944.18843983631	10.0096759796143	402	Himalaya
1150	2150.11584393606	8.29086875915527	402	Himalaya
1151	1794.83918215728	8.04007816314697	402	Himalaya
1152	2063.85138923232	8.69704341888428	402	Himalaya
1153	2450.89103064551	8.65325927734375	402	Himalaya
1154	2515.2286929239	9.08580017089844	402	Himalaya
1155	2013.70608904725	17.3575763702393	402	Himalaya
1156	1662.86956403496	10.3575763702393	402	Himalaya
1157	1598.02160064066	10.410530090332	402	Himalaya
1158	1928.18074147677	14.6613206863403	402	Himalaya
1159	1594.65198814915	21.799711227417	402	Himalaya
1160	1523.46339437155	14.7997102737427	402	Himalaya
1161	1775.05339894635	10.7997102737427	402	Himalaya
1162	1546.05543500287	16.3895454406738	402	Himalaya
1163	1617.91857662644	7.74999618530273	402	Himalaya
1164	1811.2075853019	8.94785308837891	402	Himalaya
1165	1450.80344264987	17.2196292877197	402	Himalaya
1166	1587.31028623943	21.313793182373	402	Himalaya
1167	2143.99863044583	10.410530090332	402	Himalaya
1168	2789.5727746128	8.42925834655762	402	Himalaya
1169	1769.69339341739	8.42925834655762	402	Himalaya
1170	1603.59093174279	8.42925834655762	402	Himalaya
1171	1654.44027405021	8.42925834655762	402	Himalaya
1172	1688.38107598023	8.29086875915527	402	Himalaya
1173	1740.10512336249	8.04007816314697	402	Himalaya
1174	1889.83620779811	16.3895454406738	402	Himalaya
1175	1756.40568843486	6.41053009033203	402	Himalaya
1176	1862.00919612652	6.31379270553589	402	Himalaya
1177	2020.75888119288	6.41053009033203	402	Himalaya
1178	2130.66701096781	7.66132068634033	402	Himalaya
1179	2136.16437371405	7.79971027374268	402	Himalaya
1180	2155.64676284905	7.79971027374268	402	Himalaya
1181	2160.14782367867	8.28145217895508	402	Himalaya
1182	1756.25999188065	8.78853034973145	402	Himalaya
1183	1350.44420393368	11	402	Himalaya
1184	1581.01062415283	8.78853034973145	402	Himalaya
1185	2058.58290769738	7.79971027374268	402	Himalaya
1186	2636.23827773385	6.35757637023926	402	Himalaya
1187	3018.34821484346	6.15988397598267	402	Himalaya
1188	3562.76503517251	7.07148933410645	402	Himalaya
1189	3257.40749636946	7.0319652557373	402	Himalaya
1190	3244.30813303418	7.01429271697998	402	Himalaya
1191	3204.47598433391	7.00639057159424	402	Himalaya
1192	2862.82338274876	7.00285768508911	402	Himalaya
1193	2016.21700591158	7.00127744674683	402	Himalaya
1194	1989.75398497835	7.00057125091553	402	Himalaya
1195	2185.99286709756	7.0002555847168	402	Himalaya
1196	2293.23398060028	7.00011444091797	402	Himalaya
1197	2450.0916418628	7.00005102157593	402	Himalaya
1198	2560.67764016531	7.00002288818359	402	Himalaya
1199	3309.8538706439	6	402	Himalaya
1200	3843.36709164709	6	402	Himalaya
1201	3994.74649143127	6.00002527236938	402	Himalaya
1202	3808.07364411001	6.00003242492676	402	Himalaya
1203	3377.81423322875	6.00003957748413	402	Himalaya
1204	3577.3391511442	6.00004577636719	402	Himalaya
1205	3606.91081655328	6.00005388259888	402	Himalaya
1206	3679.93057021335	6.00008678436279	402	Himalaya
1207	3675.7387867461	6.00010108947754	402	Himalaya
1208	3848.70200346813	6.0001106262207	402	Himalaya
1209	4009.63756495293	6.00011444091797	402	Himalaya
1210	4275.11989897446	6.0001335144043	402	Himalaya
1211	4720.92755702558	6.00021648406982	402	Himalaya
1212	5063.8366815664	6.00033521652222	402	Himalaya
1213	5163.65520379575	6.0004940032959	402	Himalaya
1214	4416.2514711076	6.00068712234497	402	Himalaya
1215	4142.56510392994	6.00089645385742	402	Himalaya
1216	4241.00092129068	6.00108957290649	402	Himalaya
1217	4657.96005335048	6.00122737884521	402	Himalaya
1218	4320.04600492035	6.00127744674683	402	Himalaya
1219	3731.52928157363	6.00127744674683	402	Himalaya
1220	3808.95534945454	6.00127744674683	402	Himalaya
1221	4254.59092183792	6.00127744674683	402	Himalaya
1222	4508.18747025761	6.00127744674683	402	Himalaya
1223	4894.72595477363	6.00122737884521	402	Himalaya
1224	4188.80403783676	6.00144290924072	402	Himalaya
1225	3699.35865054325	6.00193119049072	402	Himalaya
1226	3635.61997969387	6.0023946762085	402	Himalaya
1227	3818.42618659128	6.00273275375366	402	Himalaya
1228	4265.39529774528	6.00285768508911	402	Himalaya
1229	4970.35619661662	6.00285768508911	402	Himalaya
1230	4593.89614877105	6.00285768508911	402	Himalaya
1231	4355.48726544581	6.00273275375366	402	Himalaya
1232	4244.55454110981	6.00273275375366	402	Himalaya
1233	4392.65730892224	6.00298881530762	402	Himalaya
1234	3832.55790432006	6.00412464141846	402	Himalaya
1235	3521.22416270946	6.00524187088013	402	Himalaya
1236	3894.0382787017	6.00607824325562	402	Himalaya
1237	4431.308360222	6.00639057159424	402	Himalaya
1238	4812.86677751615	6.00639057159424	402	Himalaya
1239	4921.58723438271	6.00870704650879	402	Himalaya
1240	4701.84893535659	6.01807641983032	402	Himalaya
1241	4461.20271258043	6.03662443161011	402	Himalaya
1242	4440.60245080914	6.07148933410645	402	Himalaya
1243	4243.45037127469	7.31379270553589	402	Himalaya
1244	3672.25305805148	7.66132068634033	402	Himalaya
1245	3390.30764666301	8.28145217895508	402	Himalaya
1246	2812.32083829807	8.78853034973145	402	Himalaya
1247	2221.49390302508	11	402	Himalaya
1248	1196.73946400885	14	402	Himalaya
1249	1113.54918816057	25	402	Himalaya
1250	1105.5699019785	25	402	Himalaya
1251	1499.56768231567	11.7885303497314	402	Himalaya
1252	1446.69210634909	15.7885303497314	402	Himalaya
1253	1311.70775627926	22.2814521789551	402	Himalaya
1254	2309.36268552422	10.6613206863403	402	Himalaya
1255	2581.22788907081	9.13875389099121	402	Himalaya
1256	2464.35533463318	8.55909538269043	402	Himalaya
1257	2068.12017764519	7.91739130020142	402	Himalaya
1258	2387.46802789159	7.99729871749878	402	Himalaya
1259	2815.12833435978	8.49935054779053	402	Himalaya
1260	2421.7615213206	7.78943204879761	402	Himalaya
1261	2096.90372528159	14.7894325256348	402	Himalaya
1262	2044.57325496817	8.94785308837891	402	Himalaya
1263	2050.85121977032	10.3137922286987	402	Himalaya
1264	1836.15040469476	17.3575763702393	402	Himalaya
1265	1591.85265013962	21.3575763702393	402	Himalaya
1266	1990.05501423979	14.3575763702393	402	Himalaya
1267	1950.04308206847	10.3137922286987	402	Himalaya
1268	1773.9663845966	7.84917736053467	402	Himalaya
1269	2182.93614974528	7.76106643676758	402	Himalaya
1270	1810.21755599774	17.1093368530273	402	Himalaya
1271	1462.53059760526	21.1448020935059	402	Himalaya
1272	1807.49937500149	21.2196292877197	402	Himalaya
1273	2419.67381442405	10.3137922286987	402	Himalaya
1274	2614.90870738922	7.69704294204712	402	Himalaya
1275	2152.49324864493	7.21007442474365	402	Himalaya
1276	2198.11651929549	7.11508369445801	402	Himalaya
1277	2147.4430481087	7.65325927734375	402	Himalaya
1278	2127.77415202418	8.94785308837891	402	Himalaya
1279	2199.07772427939	17.313793182373	402	Himalaya
1280	1765.20873419576	21.410530090332	402	Himalaya
1281	1644.525819731	10.6613206863403	402	Himalaya
1282	1760.43344610671	9.52793407440186	402	Himalaya
1283	1918.1278611226	15.4292583465576	402	Himalaya
1284	1617.93369763709	8.42925834655762	402	Himalaya
1285	1526.59033311065	7.78853034973145	402	Himalaya
1286	1557.08768553599	7.28145217895508	402	Himalaya
1287	1687.16226531792	6.79971027374268	402	Himalaya
1288	1711.34631291711	6.66132068634033	402	Himalaya
1289	1759.21447066362	7.79971027374268	402	Himalaya
1290	1805.6550473752	8.28145217895508	402	Himalaya
1291	1733.77305899184	8.78853034973145	402	Himalaya
1292	1642.6934394638	8.78853034973145	402	Himalaya
1293	1677.64272129456	8.78853034973145	402	Himalaya
1294	1559.03602681523	11	402	Himalaya
1295	1403.88854321277	11	402	Himalaya
1296	1782.329351913	8.78853034973145	402	Himalaya
1297	1803.42244154099	7.79971027374268	402	Himalaya
1298	2219.82747606675	7.35757637023926	402	Himalaya
1299	2803.98872386638	7.15988397598267	402	Himalaya
1300	3503.12418944488	7.07148933410645	402	Himalaya
1301	3626.89135887549	7.0319652557373	402	Himalaya
1302	3649.69857016567	7.01429271697998	402	Himalaya
1303	3671.9262030494	7.00639057159424	402	Himalaya
1304	3207.23332410266	7.00285768508911	402	Himalaya
1305	2400.3410424843	7.00127744674683	402	Himalaya
1306	2249.11358848649	13.0005712509155	402	Himalaya
1307	2267.06437958206	7.0002555847168	402	Himalaya
1308	2243.65592494	7.00011444091797	402	Himalaya
1309	2037.2537857767	7.00005102157593	402	Himalaya
1310	2167.03168346433	7.00002288818359	402	Himalaya
1311	2920.60356708917	7	402	Himalaya
1312	3515.30846013784	6	402	Himalaya
1313	3641.68079139061	6	402	Himalaya
1314	3438.68657378012	6	402	Himalaya
1315	3164.43465965842	6	402	Himalaya
1316	3412.58936832789	6	402	Himalaya
1317	3617.72858696792	6.00002527236938	402	Himalaya
1318	3757.19995533683	6.00003242492676	402	Himalaya
1319	3769.49917292606	6.00004577636719	402	Himalaya
1320	3860.90640051882	6.00004959106445	402	Himalaya
1321	3849.16124338948	6.00005102157593	402	Himalaya
1322	3915.23055123638	6.00007057189941	402	Himalaya
1323	4139.55567279275	6.0001106262207	402	Himalaya
1324	4561.0806275063	6.00016689300537	402	Himalaya
1325	4898.5567638944	6.00023889541626	402	Himalaya
1326	4466.85025613957	6.00032377243042	402	Himalaya
1327	4221.12639157356	6.00041341781616	402	Himalaya
1328	4235.28357707258	6.0004940032959	402	Himalaya
1329	4620.49308738792	6.00055074691772	402	Himalaya
1330	4685.61628909464	6.00057125091553	402	Himalaya
1331	3831.14794388598	6.00057125091553	402	Himalaya
1332	3701.73311137825	6.00057125091553	402	Himalaya
1333	4073.41027511129	6.00057125091553	402	Himalaya
1334	4487.6555545377	6.00057125091553	402	Himalaya
1335	4699.85178871374	6.00055074691772	402	Himalaya
1336	4393.69862995133	6.00068712234497	402	Himalaya
1337	4039.48870027173	6.00089645385742	402	Himalaya
1338	3736.99790461341	6.00108957290649	402	Himalaya
1339	3704.03137957286	6.00122737884521	402	Himalaya
1340	4016.60427972871	6.00127744674683	402	Himalaya
1341	5032.84848952721	6.00127744674683	402	Himalaya
1342	5106.28905220232	6.00127744674683	402	Himalaya
1343	4858.20015780203	6.00122737884521	402	Himalaya
1344	4712.59424003824	6.00122737884521	402	Himalaya
1345	4596.05781473947	6.00144290924072	402	Himalaya
1346	4237.44994608988	6.00193119049072	402	Himalaya
1347	3808.20762713985	6.0023946762085	402	Himalaya
1348	3703.55696795259	6.00273275375366	402	Himalaya
1349	4137.21728049165	6.00285768508911	402	Himalaya
1350	4713.54221606691	6.00298881530762	402	Himalaya
1351	5236.58722330002	6.00607824325562	402	Himalaya
1352	5061.75348445336	6.01205921173096	402	Himalaya
1353	4717.01950606611	6.02461624145508	402	Himalaya
1354	4298.55855784161	6.05243253707886	402	Himalaya
1355	3901.47612219526	7.21962928771973	402	Himalaya
1356	3455.51303125726	7.41053009033203	402	Himalaya
1357	3186.7270336978	7.79971027374268	402	Himalaya
1358	2998.47562851566	8.78853034973145	402	Himalaya
1359	2641.9377806879	11	402	Himalaya
1360	2273.30177893638	11	402	Himalaya
1361	1837.19505185809	11.7885303497314	402	Himalaya
1362	1780.46960389527	11.7885303497314	402	Himalaya
1363	1708.9863256001	10.5167541503906	402	Himalaya
1364	1669.81941937135	11.7885303497314	402	Himalaya
1365	1427.56807394944	15.7885303497314	402	Himalaya
1366	1375.54419305204	15.2814521789551	402	Himalaya
1367	1783.06538164111	10.7997102737427	402	Himalaya
1368	1557.01401835321	14.6613206863403	402	Himalaya
1369	2299.25372537799	14.410530090332	402	Himalaya
1370	2887.41287526165	10.2196292877197	402	Himalaya
1371	2970.83448893202	8.76106643676758	402	Himalaya
1372	2925.3101823955	8.70103740692139	402	Himalaya
1373	2701.90008128308	8.40547943115234	402	Himalaya
1374	3129.3543859773	7.92398691177368	402	Himalaya
1375	2932.98695809323	6.8289966583252	402	Himalaya
1376	2627.68290379548	6.92398691177368	402	Himalaya
1377	2435.28325894682	7.44880247116089	402	Himalaya
1378	2534.19149736408	7.77434921264648	402	Himalaya
1379	2332.40347916339	8.888108253479	402	Himalaya
1380	1765.74594885645	17.1598834991455	402	Himalaya
1381	1998.37323243755	14.1598844528198	402	Himalaya
1382	2462.78930497493	10.1448011398315	402	Himalaya
1383	2320.92805765844	7.73888397216797	402	Himalaya
1384	2518.13441884028	7.41095590591431	402	Himalaya
1385	2262.95255209347	8.7806568145752	402	Himalaya
1386	1816.65834970411	10.0714893341064	402	Himalaya
1387	1529.24096337921	21.1093368530273	402	Himalaya
1388	1998.45825438386	14.1448011398315	402	Himalaya
1389	2801.77142116666	10.1598844528198	402	Himalaya
1390	2810.09616774193	14.4993505477905	402	Himalaya
1391	2712.3752225373	7.01238203048706	402	Himalaya
1392	2800.79136615546	7.77434921264648	402	Himalaya
1393	2621.14622434769	17.1093368530273	402	Himalaya
1394	2125.99730022629	14.1448011398315	402	Himalaya
1395	1786.01421231668	21.2196292877197	402	Himalaya
1396	1733.28082305057	14.3137922286987	402	Himalaya
1397	2046.15016713852	17.3575763702393	402	Himalaya
1398	2008.7274993561	9.08580017089844	402	Himalaya
1399	1990.03277164192	14.6970434188843	402	Himalaya
1400	1800.80002600317	14.2100744247437	402	Himalaya
1401	1600.55275205745	7.74999618530273	402	Himalaya
1402	1789.12685088988	9.38954448699951	402	Himalaya
1403	1763.85250698296	18.2814521789551	402	Himalaya
1404	1389.85176751039	15.7885303497314	402	Himalaya
1405	2007.96842412902	8.03853416442871	402	Himalaya
1406	1362.28508769446	10	402	Himalaya
1407	1348.9683992562	7.78853034973145	402	Himalaya
1408	1472.0178501205	7.78853034973145	402	Himalaya
1409	1636.29342925216	7.28145217895508	402	Himalaya
1410	1575.61724901509	8.78853034973145	402	Himalaya
1411	1624.89353084454	8.78853034973145	402	Himalaya
1412	1486.81221005097	11	402	Himalaya
1413	1323.76978632883	11	402	Himalaya
1414	1294.16823547925	11	402	Himalaya
1415	1359.87799303668	11	402	Himalaya
1416	1540.98525216214	8.78853034973145	402	Himalaya
1417	1963.64292108522	8.28145217895508	402	Himalaya
1418	2254.26780501056	7.66132068634033	402	Himalaya
1419	2196.1013313768	7.31379270553589	402	Himalaya
1420	2338.33391736144	7.14480113983154	402	Himalaya
1421	3046.95751489022	7.06601285934448	402	Himalaya
1422	3535.95234316309	7.02990531921387	402	Himalaya
1423	3890.65105578128	7.01349830627441	402	Himalaya
1424	4032.78058698533	7.00607824325562	402	Himalaya
1425	3692.02802373161	7.00273275375366	402	Himalaya
1426	2871.9998922074	7.00122737884521	402	Himalaya
1427	2672.06708540245	7.00055074691772	402	Himalaya
1428	2672.01347781346	7.00024700164795	402	Himalaya
1429	2769.87365396705	7.0001106262207	402	Himalaya
1430	2440.73406136696	7.00004959106445	402	Himalaya
1431	2029.48784578704	7	402	Himalaya
1432	2591.14272818544	7	402	Himalaya
1433	2756.76732825575	7	402	Himalaya
1434	3021.06779949792	6	402	Himalaya
1435	3045.40209496995	6	402	Himalaya
1436	3029.84993724919	6	402	Himalaya
1437	3697.59754258346	6	402	Himalaya
1438	4002.6768914656	6	402	Himalaya
1439	4178.34902798705	6	402	Himalaya
1440	4315.66615407102	6	402	Himalaya
1441	4064.2006123365	6	402	Himalaya
1442	4265.50560596651	6.00002288818359	402	Himalaya
1443	3971.86248681228	6.00003623962402	402	Himalaya
1444	3998.07200481864	6.00005578994751	402	Himalaya
1445	4090.21851237146	6.00008153915405	402	Himalaya
1446	4460.13713847426	6.00011444091797	402	Himalaya
1447	4813.67519532045	6.00015163421631	402	Himalaya
1448	4487.31057244945	6.00018978118896	402	Himalaya
1449	4322.24458583475	6.0002236366272	402	Himalaya
1450	4492.70931148581	6.00024700164795	402	Himalaya
1451	4680.77443854102	6.0002555847168	402	Himalaya
1452	4150.55772049855	6.0002555847168	402	Himalaya
1453	3821.73225055019	6.0002555847168	402	Himalaya
1454	3791.04045554811	6.0002555847168	402	Himalaya
1455	4246.34423718917	6.0002555847168	402	Himalaya
1456	4529.87742565563	6.00024700164795	402	Himalaya
1457	4718.78034787501	6.00032377243042	402	Himalaya
1458	4376.75376403553	6.00041341781616	402	Himalaya
1459	4039.00694862	6.0004940032959	402	Himalaya
1460	3706.46847578025	6.00055074691772	402	Himalaya
1461	3814.43200308076	6.00057125091553	402	Himalaya
1462	4568.57952789853	6.00057125091553	402	Himalaya
1463	5097.29762831238	6.00057125091553	402	Himalaya
1464	5170.71227643001	6.00055074691772	402	Himalaya
1465	4967.13779487046	6.00055074691772	402	Himalaya
1466	4867.21805924618	6.00068712234497	402	Himalaya
1467	4795.43887919112	6.00089645385742	402	Himalaya
1468	4294.63161869623	6.00108957290649	402	Himalaya
1469	3873.21623608621	6.00122737884521	402	Himalaya
1470	3941.71114474974	6.00127744674683	402	Himalaya
1471	4385.92655031256	6.00201511383057	402	Himalaya
1472	5221.66045433866	6.00412464141846	402	Himalaya
1473	5035.12729855045	6.00870704650879	402	Himalaya
1474	4764.10180468038	6.01807641983032	402	Himalaya
1475	4310.77279472906	6.03662443161011	402	Himalaya
1476	3840.97018498355	7.07148933410645	402	Himalaya
1477	3403.56660959857	7.31379270553589	402	Himalaya
1478	3278.49357562064	7.66132068634033	402	Himalaya
1479	2997.2679706302	8.28145217895508	402	Himalaya
1480	2890.49073064822	8.78853034973145	402	Himalaya
1481	2611.03871843474	8.78853034973145	402	Himalaya
1482	2297.63751705988	11	402	Himalaya
1483	2889.90341400236	7.78853034973145	402	Himalaya
1484	1472.63339541495	10.0096759796143	402	Himalaya
1485	1751.69225663465	8.42925834655762	402	Himalaya
1486	2390.09982749171	8.42925834655762	402	Himalaya
1487	2377.83550248561	8.1391773223877	402	Himalaya
1488	2448.14573259557	9.52793407440186	402	Himalaya
1489	2005.24794647266	10.7997102737427	402	Himalaya
1490	1433.67885719666	14.6613206863403	402	Himalaya
1491	1712.32423873704	10.410530090332	402	Himalaya
1492	2121.04347082775	17.313793182373	402	Himalaya
1493	1877.16537620752	14.2196292877197	402	Himalaya
1494	2242.5661501291	17.131519317627	402	Himalaya
1495	2459.35543207378	17.0714893341064	402	Himalaya
1496	2887.54217235028	11.0421333312988	402	Himalaya
1497	3155.40951734928	9.75812911987305	402	Himalaya
1498	3342.08733519646	8.37143135070801	402	Himalaya
1499	3573.01277559166	6.88446283340454	402	Himalaya
1500	3261.1711318264	6.71810960769653	402	Himalaya
1501	3061.74556803376	6.73391819000244	402	Himalaya
1502	2971.66356212271	6.91851043701172	402	Himalaya
1503	2759.78509916427	7.70103740692139	402	Himalaya
1504	2195.64725599891	10.0714893341064	402	Himalaya
1505	1802.44005923209	21.0714893341064	402	Himalaya
1506	2372.39004113148	10.0660123825073	402	Himalaya
1507	2844.80032150104	8.7806568145752	402	Himalaya
1508	2465.77968888492	7.37609100341797	402	Himalaya
1509	2231.61319482747	14.3640832901001	402	Himalaya
1510	1923.79014360817	8.76484870910645	402	Himalaya
1511	1798.65241046429	10.052433013916	402	Himalaya
1512	1651.3396578454	21.0660133361816	402	Himalaya
1513	2231.10051507208	21.0714893341064	402	Himalaya
1514	2513.55730062263	10.0714893341064	402	Himalaya
1515	2698.93482020514	7.41095590591431	402	Himalaya
1516	2990.63063931436	14.6955604553223	402	Himalaya
1517	2825.02096751723	17.052433013916	402	Himalaya
1518	2186.75643620706	21.0714893341064	402	Himalaya
1519	2108.97329920923	14.109335899353	402	Himalaya
1520	1959.72563068401	14.1448011398315	402	Himalaya
1521	2046.34703192708	21.1598834991455	402	Himalaya
1522	2266.32728844827	10.1598844528198	402	Himalaya
1523	2457.55623332098	15.888108253479	402	Himalaya
1524	2103.33257216729	14.4993505477905	402	Himalaya
1525	1929.45289033228	7.07212686538696	402	Himalaya
1526	1973.46560300882	14.7499961853027	402	Himalaya
1527	1862.80246886933	9.38954448699951	402	Himalaya
1528	1528.15288554081	11.2814521789551	402	Himalaya
1529	1524.3101734577	11.7885303497314	402	Himalaya
1530	1385.84088535294	11.7885303497314	402	Himalaya
1531	1377.5139719021	11.7885303497314	402	Himalaya
1532	1427.58916989981	11.7885303497314	402	Himalaya
1533	1996.10494611951	7.04973840713501	402	Himalaya
1534	1696.79998421841	10.2500057220459	402	Himalaya
1535	1245.54192199859	10	402	Himalaya
1536	1181.04286825285	10	402	Himalaya
1537	1236.30739297296	10	402	Himalaya
1538	1338.53603271082	8.78853034973145	402	Himalaya
1539	1379.25040813903	11	402	Himalaya
1540	1353.46330466719	11	402	Himalaya
1541	1258.79633576122	11	402	Himalaya
1542	1312.87014869783	8.78853034973145	402	Himalaya
1543	1396.96584376988	8.78853034973145	402	Himalaya
1544	1519.61291369274	8.78853034973145	402	Himalaya
1545	1662.90268546014	8.28145217895508	402	Himalaya
1546	2087.40425333876	7.66132068634033	402	Himalaya
1547	2596.44026331471	7.41053009033203	402	Himalaya
1548	2923.06700697992	7.21962928771973	402	Himalaya
1549	2831.94426131465	7.10933637619019	402	Himalaya
1550	2746.9337183801	7.05243253707886	402	Himalaya
1551	2965.05983664649	7.02461624145508	402	Himalaya
1552	3469.92023371854	7.01140785217285	402	Himalaya
1553	3935.26856736834	7.00524187088013	402	Himalaya
1554	4154.41658495894	7.0023946762085	402	Himalaya
1555	3357.75978509685	7.00108957290649	402	Himalaya
1556	3084.2133670975	7.0004940032959	402	Himalaya
1557	3034.25641044441	7.0002236366272	402	Himalaya
1558	3053.16174127157	7.00010108947754	402	Himalaya
1559	2788.39338382686	7.00004577636719	402	Himalaya
1560	2402.95510278202	7	402	Himalaya
1561	2116.51989750337	7	402	Himalaya
1562	2577.28885261562	7	402	Himalaya
1563	2901.86307911062	6	402	Himalaya
1564	3080.29217232827	6	402	Himalaya
1565	3208.55504009296	6	402	Himalaya
1566	3486.83750004535	6	402	Himalaya
1567	3949.55598908325	6	402	Himalaya
1568	4625.02757197247	6	402	Himalaya
1569	4535.3786596572	6	402	Himalaya
1570	4561.96532902205	6	402	Himalaya
1571	4583.13605690638	6	402	Himalaya
1572	4215.26275591288	6	402	Himalaya
1573	4174.47086758383	6.00002765655518	402	Himalaya
1574	4253.20958736345	6.00003957748413	402	Himalaya
1575	4187.47785543531	6.00005388259888	402	Himalaya
1576	4835.6570888289	6.00007057189941	402	Himalaya
1577	4750.96358463097	6.00008678436279	402	Himalaya
1578	4570.9593623657	6.00010108947754	402	Himalaya
1579	4517.74513899069	6.0001106262207	402	Himalaya
1580	4788.14496572114	6.00011444091797	402	Himalaya
1581	4694.39084321403	6.00011444091797	402	Himalaya
1582	4349.83691780846	6.00011444091797	402	Himalaya
1583	4010.3178435004	6.00011444091797	402	Himalaya
1584	4073.44935491593	6.00011444091797	402	Himalaya
1585	4375.25303488461	6.00011444091797	402	Himalaya
1586	4924.47727599921	6.00015163421631	402	Himalaya
1587	4871.02286233625	6.00018978118896	402	Himalaya
1588	4300.66205674897	6.0002236366272	402	Himalaya
1589	3869.97052761016	6.00024700164795	402	Himalaya
1590	3767.25645469898	6.0002555847168	402	Himalaya
1591	4246.49094384583	6.0002555847168	402	Himalaya
1592	4553.93201534173	6.0002555847168	402	Himalaya
1593	5034.43685941152	6.00024700164795	402	Himalaya
1594	5230.77498587876	6.00024700164795	402	Himalaya
1595	5237.22618615346	6.00032377243042	402	Himalaya
1596	5207.45358870215	6.00041341781616	402	Himalaya
1597	4834.01013401277	6.0004940032959	402	Himalaya
1598	4396.28108360736	6.00055074691772	402	Himalaya
1599	3919.10166428021	6.00068712234497	402	Himalaya
1600	4171.32815715978	6.00144290924072	402	Himalaya
1601	5200.53001659454	6.00298881530762	402	Himalaya
1602	5100.09595830343	6.00607824325562	402	Himalaya
1603	4826.80590187787	6.01205921173096	402	Himalaya
1604	4595.52771169971	6.02461624145508	402	Himalaya
1605	4226.90341871393	7.05243253707886	402	Himalaya
1606	3999.36982210115	7.10933637619019	402	Himalaya
1607	3820.58982467292	7.41053009033203	402	Himalaya
1608	3665.20284658601	7.66132068634033	402	Himalaya
1609	3396.80446097338	7.79971027374268	402	Himalaya
1610	2969.6638931225	8.78853034973145	402	Himalaya
1611	2189.9549483452	11	402	Himalaya
1612	2420.48448668235	10	402	Himalaya
1613	2797.26638407604	7.78853034973145	402	Himalaya
1614	2556.01695599901	7.78853034973145	402	Himalaya
1615	1521.73035128463	10.5167541503906	402	Himalaya
1616	1872.22250939189	8.1391773223877	402	Himalaya
1617	1893.09815568801	7.21007442474365	402	Himalaya
1618	2075.70910048021	7.11508369445801	402	Himalaya
1619	2691.34628342162	7.21007442474365	402	Himalaya
1620	2737.06499407902	7.9871244430542	402	Himalaya
1621	2280.72681266289	10.3575763702393	402	Himalaya
1622	1650.75002087531	14.3137922286987	402	Himalaya
1623	1639.4174333374	14.2196292877197	402	Himalaya
1624	2154.16423267358	10.1448011398315	402	Himalaya
1625	1721.58988867693	14.109335899353	402	Himalaya
1626	1874.11923152953	14.0714893341064	402	Himalaya
1627	1842.44056144216	15.0421333312988	402	Himalaya
1628	2262.46742971652	15.0231075286865	402	Himalaya
1629	2746.93300149335	11.0134983062744	402	Himalaya
1630	3350.54740008678	8.74251651763916	402	Himalaya
1631	3592.87191837026	7.64384078979492	402	Himalaya
1632	3756.72293140521	7.35754299163818	402	Himalaya
1633	3589.76156449857	6.87711429595947	402	Himalaya
1634	3439.749503321	6.78741264343262	402	Himalaya
1635	3069.81546500146	7.66151332855225	402	Himalaya
1636	2689.33698152425	10.0319652557373	402	Himalaya
1637	2139.89378064849	14.0319652557373	402	Himalaya
1638	2242.87026822048	14.0299053192139	402	Himalaya
1639	2933.20887661651	10.0246162414551	402	Himalaya
1640	2492.03560910673	7.64762449264526	402	Himalaya
1641	2245.9743177657	13.8645572662354	402	Himalaya
1642	2196.26921953133	7.35754299163818	402	Himalaya
1643	2146.0733224101	8.75284004211426	402	Himalaya
1644	2144.02802016274	10.0299053192139	402	Himalaya
1645	1754.76227324014	21.0319652557373	402	Himalaya
1646	2221.51734163684	14.0319652557373	402	Himalaya
1647	2420.89964610871	7.66151332855225	402	Himalaya
1648	2856.03914308728	7.36937189102173	402	Himalaya
1649	3040.64115786546	8.75284004211426	402	Himalaya
1650	2505.50214524636	10.0366249084473	402	Himalaya
1651	2241.67242724493	14.052433013916	402	Himalaya
1652	2550.80878690563	10.0660123825073	402	Himalaya
1653	2398.14825447441	21.0714893341064	402	Himalaya
1654	2386.59193061717	14.0714893341064	402	Himalaya
1655	2625.77937108798	10.0714893341064	402	Himalaya
1656	2570.78647363664	8.79971313476562	402	Himalaya
1657	2406.65801838692	7.4709849357605	402	Himalaya
1658	2260.64743381907	14.0721273422241	402	Himalaya
1659	1938.17535446388	7.74999618530273	402	Himalaya
1660	1581.4346329004	8.29086875915527	402	Himalaya
1661	1678.65237818157	8.42925834655762	402	Himalaya
1662	1841.1745371444	15.4292583465576	402	Himalaya
1663	1622.93758496919	15.4292583465576	402	Himalaya
1664	1330.15845278587	16.5279350280762	402	Himalaya
1665	1251.31758040159	10.7997102737427	402	Himalaya
1666	1349.481621144	10.7997102737427	402	Himalaya
1667	1452.50415369478	10.7997102737427	402	Himalaya
1668	1294.84185930201	10.7997102737427	402	Himalaya
1669	1984.57562127764	6.66064405441284	402	Himalaya
1670	1668.42400234439	7.0497612953186	402	Himalaya
1671	1393.2262681697	10.2500095367432	402	Himalaya
1672	1273.8357866658	8.03853416442871	402	Himalaya
1673	1451.892362162	7.78853034973145	402	Himalaya
1674	1449.10692702254	10	402	Himalaya
1675	1303.56109144535	11	402	Himalaya
1676	1247.42666199133	11	402	Himalaya
1677	1401.97585401697	8.78853034973145	402	Himalaya
1678	1490.59964843342	8.78853034973145	402	Himalaya
1679	1622.64119054385	8.28145217895508	402	Himalaya
1680	1899.85932480508	7.79971027374268	402	Himalaya
1681	1991.74864295205	7.79971027374268	402	Himalaya
1682	2081.59378304156	7.66132068634033	402	Himalaya
1683	1912.45786419402	7.41053009033203	402	Himalaya
1684	1968.04705874193	7.21962928771973	402	Himalaya
1685	2655.77603555127	7.13151884078979	402	Himalaya
1686	3240.44980804476	6.07148933410645	402	Himalaya
1687	3299.50055345486	7.03662443161011	402	Himalaya
1688	3072.2006657292	7.01807641983032	402	Himalaya
1689	3213.48412283298	7.00870704650879	402	Himalaya
1690	3586.27243938953	7.00412464141846	402	Himalaya
1691	3865.14896327197	7.00193119049072	402	Himalaya
1692	3727.97874805495	7.00089645385742	402	Himalaya
1693	3495.84556178555	7.00041341781616	402	Himalaya
1694	3357.6426387919	7.00018978118896	402	Himalaya
1695	3501.20987139874	7.00008678436279	402	Himalaya
1696	3177.99931205973	7.00003957748413	402	Himalaya
1697	2810.2285908028	7	402	Himalaya
1698	2269.68216428863	7	402	Himalaya
1699	2163.49999815328	7	402	Himalaya
1700	2490.49606235217	7	402	Himalaya
1701	2938.54829789409	6	402	Himalaya
1702	3239.56315110525	6	402	Himalaya
1703	3811.17996369285	6	402	Himalaya
1704	3912.97981305703	6	402	Himalaya
1705	4298.99384674559	6	402	Himalaya
1706	4298.00950198831	6	402	Himalaya
1707	4229.72682605896	6	402	Himalaya
1708	4778.45527543923	6	402	Himalaya
1709	4443.66414996534	6	402	Himalaya
1710	4367.64125516473	6	402	Himalaya
1711	4478.44568646229	6	402	Himalaya
1712	4497.91881085606	6.00002527236938	402	Himalaya
1713	4710.94002181155	6.00003242492676	402	Himalaya
1714	4696.2063971886	6.00003957748413	402	Himalaya
1715	4784.98415445269	6.00004577636719	402	Himalaya
1716	4796.03482711683	6.00004959106445	402	Himalaya
1717	4976.57803613567	6.00005102157593	402	Himalaya
1718	4892.62265559046	6.00005102157593	402	Himalaya
1719	4533.68106029922	6.00005102157593	402	Himalaya
1720	4190.29559636886	6.00005102157593	402	Himalaya
1721	4120.23730917353	6.00005102157593	402	Himalaya
1722	4580.14571116268	6.00005388259888	402	Himalaya
1723	4791.07675852392	6.00007057189941	402	Himalaya
1724	4812.10610505697	6.00008678436279	402	Himalaya
1725	4503.48330709947	6.00010108947754	402	Himalaya
1726	4006.91536955297	6.0001106262207	402	Himalaya
1727	3753.16280379493	6.00011444091797	402	Himalaya
1728	4495.66032530972	6.00011444091797	402	Himalaya
1729	4641.1129121994	6.00011444091797	402	Himalaya
1730	4619.06309755341	6.0001106262207	402	Himalaya
1731	4785.83673839558	6.00011444091797	402	Himalaya
1732	4939.47308742234	6.00015163421631	402	Himalaya
1733	5350.95544841203	6.00018978118896	402	Himalaya
1734	4952.84648557871	6.0002236366272	402	Himalaya
1735	4612.09120037218	6.00024700164795	402	Himalaya
1736	4282.97388256182	6.0004940032959	402	Himalaya
1737	4065.7018722847	6.00100708007812	402	Himalaya
1738	4955.59838170012	6.00201511383057	402	Himalaya
1739	5301.33929786554	6.00412464141846	402	Himalaya
1740	5124.37582970325	6.00870704650879	402	Himalaya
1741	4888.81166033973	6.01807641983032	402	Himalaya
1742	4715.50777310597	7.03662443161011	402	Himalaya
1743	4007.84258657412	7.07148933410645	402	Himalaya
1744	3681.64930840591	7.21962928771973	402	Himalaya
1745	3373.80313277469	7.31379270553589	402	Himalaya
1746	3109.73920816066	7.66132068634033	402	Himalaya
1747	2851.35435204767	8.28145217895508	402	Himalaya
1748	2380.47082248358	8.78853034973145	402	Himalaya
1749	2155.86106188521	10	402	Himalaya
1750	2333.36834897075	10	402	Himalaya
1751	2240.7329894154	10	402	Himalaya
1752	2159.96734121506	10	402	Himalaya
1753	2285.08996768785	10	402	Himalaya
1754	2215.22188825029	10	402	Himalaya
1755	1775.88017461798	8.62091827392578	402	Himalaya
1756	2079.63531969546	7.51381826400757	402	Himalaya
1757	2191.69954697591	6.8407769203186	402	Himalaya
1758	1929.05747422421	6.59658575057983	402	Himalaya
1759	2366.62384704085	6.91739130020142	402	Himalaya
1760	2902.02721587085	7.78943204879761	402	Himalaya
1761	2405.98920269403	10.1598844528198	402	Himalaya
1762	1792.11553862435	21.1448020935059	402	Himalaya
1763	1782.29517954344	14.109335899353	402	Himalaya
1764	2069.08829291394	10.0714893341064	402	Himalaya
1765	2057.94073307798	10.052433013916	402	Himalaya
1766	2109.48907928623	10.0366249084473	402	Himalaya
1767	2372.91638978296	10.0231075286865	402	Himalaya
1768	2116.05986412464	14.0134983062744	402	Himalaya
1769	2074.35783977303	14.0074453353882	402	Himalaya
1770	2820.68087954359	10.0063905715942	402	Himalaya
1771	3350.58728523481	10.0063905715942	402	Himalaya
1772	3690.83419231937	8.73693084716797	402	Himalaya
1773	3952.48007566454	7.35087394714355	402	Himalaya
1774	3889.45480978118	6.86599588394165	402	Himalaya
1775	3202.7203013698	7.35375928878784	402	Himalaya
1776	2899.320397619	8.74251651763916	402	Himalaya
1777	2509.15916526054	10.01429271698	402	Himalaya
1778	2200.18336699268	14.0134983062744	402	Himalaya
1779	2746.44536993703	10.0114078521729	402	Himalaya
1780	2652.68781689164	8.73693084716797	402	Himalaya
1781	2518.56479480307	7.34554481506348	402	Himalaya
1782	2630.06425706563	6.86120462417603	402	Himalaya
1783	2524.73204307417	7.35087394714355	402	Himalaya
1784	2690.21923961497	8.74172210693359	402	Himalaya
1785	1847.75696135128	17.0142917633057	402	Himalaya
1786	2045.34192817002	21.0142917633057	402	Himalaya
1787	2547.00875468645	10.01429271698	402	Himalaya
1788	2783.15230446217	7.35296440124512	402	Himalaya
1789	3241.75956076085	14.6416072845459	402	Himalaya
1790	2978.68432708168	10.0180768966675	402	Himalaya
1791	2795.40371663677	21.0246162414551	402	Himalaya
1792	2486.86435766756	14.0299053192139	402	Himalaya
1793	2813.51195907688	10.0319652557373	402	Himalaya
1794	2740.3126644388	14.0319652557373	402	Himalaya
1795	2802.99664752766	14.0319652557373	402	Himalaya
1796	2890.89960910674	10.0421333312988	402	Himalaya
1797	2808.69903468206	15.7997131347656	402	Himalaya
1798	2335.53186078296	14.4709854125977	402	Himalaya
1799	2002.73960660407	7.07212686538696	402	Himalaya
1800	1876.71995597631	7.07130002975464	402	Himalaya
1801	2003.03517358509	7.11508369445801	402	Himalaya
1802	1876.37986202533	14.115083694458	402	Himalaya
1803	1724.14460474086	14.2100744247437	402	Himalaya
1804	1328.26258327464	14.6970434188843	402	Himalaya
1805	1340.28222396487	7.9871244430542	402	Himalaya
1806	1394.38461516919	7.9871244430542	402	Himalaya
1807	1414.32822988984	7.9871244430542	402	Himalaya
1808	1692.4868585993	7.9871244430542	402	Himalaya
1809	1691.20470304767	7.69704294204712	402	Himalaya
1810	1471.10128325681	7.21007442474365	402	Himalaya
1811	1294.8605055977	7.69704294204712	402	Himalaya
1812	1361.69407742408	7.9871244430542	402	Himalaya
1813	1441.65277431375	8.04007816314697	402	Himalaya
1814	2341.06924915122	13.3958110809326	402	Himalaya
1815	2146.26872911331	6.5642557144165	402	Himalaya
1816	1819.78211926983	6.91152477264404	402	Himalaya
1817	1569.38473224086	7.53153991699219	402	Himalaya
1818	1386.87524591508	8.03856754302979	402	Himalaya
1819	1286.16912623931	8.03853702545166	402	Himalaya
1820	1543.57000740933	7.28145217895508	402	Himalaya
1821	1784.94909390952	7.78853034973145	402	Himalaya
1822	1600.39375050645	8.78853034973145	402	Himalaya
1823	1565.51481642211	8.78853034973145	402	Himalaya
1824	1964.68613144427	8.28145217895508	402	Himalaya
1825	2146.15109447369	7.79971027374268	402	Himalaya
1826	2215.41166430123	7.66132068634033	402	Himalaya
1827	2377.98534458685	7.41053009033203	402	Himalaya
1828	2673.03447407315	7.35757637023926	402	Himalaya
1829	1863.37478565921	7.31379270553589	402	Himalaya
1830	2326.14748099015	7.21962928771973	402	Himalaya
1831	2351.37724132158	6.13151884078979	402	Himalaya
1832	2293.22977270073	6.07148933410645	402	Himalaya
1833	2842.84183081671	6.04213380813599	402	Himalaya
1834	3773.05720525843	6.02310800552368	402	Himalaya
1835	3681.73900956215	7.01205921173096	402	Himalaya
1836	3621.3527254578	7.00607824325562	402	Himalaya
1837	3856.1691484425	7.00298881530762	402	Himalaya
1838	4051.80973129256	7.00144290924072	402	Himalaya
1839	4135.76694888286	7.00068712234497	402	Himalaya
1840	3875.81629008333	7.00032377243042	402	Himalaya
1841	3739.29967018236	7.00015163421631	402	Himalaya
1842	3654.1060836501	7.00007057189941	402	Himalaya
1843	3454.29350290797	7.00003242492676	402	Himalaya
1844	3108.79869090804	7	402	Himalaya
1845	2758.61391052581	7	402	Himalaya
1846	2407.68372801287	7	402	Himalaya
1847	2009.28715754688	7	402	Himalaya
1848	2368.01651961825	6	402	Himalaya
1849	2822.37134016417	6	402	Himalaya
1850	3660.39295594727	6	402	Himalaya
1851	4014.64513907517	6	402	Himalaya
1852	3953.1939117017	6	402	Himalaya
1853	3722.65105536988	6	402	Himalaya
1854	3894.60078527581	6	402	Himalaya
1855	4728.61511771899	6	402	Himalaya
1856	4936.48872628546	6	402	Himalaya
1857	4992.85775129182	6	402	Himalaya
1858	4745.02985359016	6	402	Himalaya
1859	4665.61878933566	6	402	Himalaya
1860	4806.03315065952	6	402	Himalaya
1861	4667.83847038694	6	402	Himalaya
1862	4630.83297346784	6	402	Himalaya
1863	4711.0059455136	6	402	Himalaya
1864	4866.31816320366	6.00002288818359	402	Himalaya
1865	4855.32952230888	6.00002288818359	402	Himalaya
1866	4962.29185499099	6.00002288818359	402	Himalaya
1867	4689.10400683463	6.00002288818359	402	Himalaya
1868	4284.54788383686	6.00002288818359	402	Himalaya
1869	4426.68108572061	6.00002527236938	402	Himalaya
1870	5245.7911536575	6.00003242492676	402	Himalaya
1871	4843.60117705644	6.00003957748413	402	Himalaya
1872	4389.52486839957	6.00004577636719	402	Himalaya
1873	4107.4361577731	6.00004959106445	402	Himalaya
1874	3840.08303393258	6.00005102157593	402	Himalaya
1875	4107.23913916959	6.00005102157593	402	Himalaya
1876	4568.30279146042	6.00005102157593	402	Himalaya
1877	4825.89650563228	6.00004959106445	402	Himalaya
1878	4696.4452949674	6.00005388259888	402	Himalaya
1879	4802.97471467551	6.00007057189941	402	Himalaya
1880	5337.98212034522	6.00008678436279	402	Himalaya
1881	5122.18660882294	6.00010108947754	402	Himalaya
1882	4904.87441315814	6.00016689300537	402	Himalaya
1883	4810.88129620109	6.00033521652222	402	Himalaya
1884	4380.71251077964	6.00068712234497	402	Himalaya
1885	4836.05866190838	6.00144290924072	402	Himalaya
1886	5169.80654688902	6.00298881530762	402	Himalaya
1887	5154.72486375129	6.00607824325562	402	Himalaya
1888	4911.75128661664	6.01205921173096	402	Himalaya
1889	4747.09761082768	6.02310800552368	402	Himalaya
1890	3928.32552880316	7.04213380813599	402	Himalaya
1891	3492.95036956581	7.07148933410645	402	Himalaya
1892	3123.94558698625	7.21962928771973	402	Himalaya
1893	2932.32569341864	7.41053009033203	402	Himalaya
1894	2828.97363869872	7.66132068634033	402	Himalaya
1895	2570.23078655954	8.28145217895508	402	Himalaya
1896	2347.68731864279	7.78853034973145	402	Himalaya
1897	2503.57392640984	7.78853034973145	402	Himalaya
1898	2441.97015781582	7.78853034973145	402	Himalaya
1899	2535.56167338548	7.78853034973145	402	Himalaya
1900	2935.53922248403	7.78853034973145	402	Himalaya
1901	2657.18067120907	7.78853034973145	402	Himalaya
1902	2355.77435420231	10	402	Himalaya
1903	2185.06712482201	10	402	Himalaya
1904	1831.17214482786	8.62091827392578	402	Himalaya
1905	1737.06120196241	7.34280586242676	402	Himalaya
1906	2002.47232241875	6.93751382827759	402	Himalaya
1907	2525.91327355104	6.61610651016235	402	Himalaya
1908	2754.20012033881	6.52441215515137	402	Himalaya
1909	2576.90207584897	6.75297451019287	402	Himalaya
1910	3197.48271557054	7.41095590591431	402	Himalaya
1911	2733.38599730664	8.79971313476562	402	Himalaya
1912	2312.719299237	10.0660123825073	402	Himalaya
1913	1679.5478850397	14.052433013916	402	Himalaya
1914	1907.49988070283	10.0366249084473	402	Himalaya
1915	2578.36648563617	8.75284004211426	402	Himalaya
1916	2614.41673860442	7.64762449264526	402	Himalaya
1917	2833.79741767168	8.74028301239014	402	Himalaya
1918	2879.55523337724	10.0074453353882	402	Himalaya
1919	2554.27394423306	14.0043239593506	402	Himalaya
1920	2360.28749455057	14.002857208252	402	Himalaya
1921	2874.56276013949	14.0029888153076	402	Himalaya
1922	3215.22094476705	10.0041246414185	402	Himalaya
1923	3507.91997388659	8.73346614837646	402	Himalaya
1924	3909.50996121518	7.34554481506348	402	Himalaya
1925	3330.55501205475	6.85888814926147	402	Himalaya
1926	3022.17548852866	7.63593864440918	402	Himalaya
1927	2769.89851428404	10.0063905715942	402	Himalaya
1928	2503.10828485366	14.0060787200928	402	Himalaya
1929	2750.92827443936	14.005241394043	402	Himalaya
1930	3064.5009580755	10.0041246414185	402	Himalaya
1931	3045.99954050611	7.6325364112854	402	Himalaya
1932	3129.96396430007	6.85662221908569	402	Himalaya
1933	3146.56261193191	6.85773944854736	402	Himalaya
1934	3002.53996115481	7.63562631607056	402	Himalaya
1935	2094.91417165547	17.0063915252686	402	Himalaya
1936	1986.87120291084	21.0063915252686	402	Himalaya
1937	2487.54850114532	14.0063905715942	402	Himalaya
1938	2920.60120162443	10.0063905715942	402	Himalaya
1939	3287.64240729054	7.34554481506348	402	Himalaya
1940	3471.64299854966	8.73693084716797	402	Himalaya
1941	3199.56137622302	10.0114078521729	402	Himalaya
1942	2883.56298165713	14.0134983062744	402	Himalaya
1943	2682.49130488585	14.01429271698	402	Himalaya
1944	3132.90280730626	14.01429271698	402	Himalaya
1945	2672.14713167882	14.01429271698	402	Himalaya
1946	2880.68078744331	21.0231075286865	402	Himalaya
1947	2922.68126117502	10.0421333312988	402	Himalaya
1948	2588.04861501547	8.79971313476562	402	Himalaya
1949	2390.12691866338	7.44880247116089	402	Himalaya
1950	2014.75771309684	6.82628631591797	402	Himalaya
1951	2371.10842434687	13.5965852737427	402	Himalaya
1952	1985.82046936177	13.5965852737427	402	Himalaya
1953	1700.9500702353	13.6868686676025	402	Himalaya
1954	1377.27583959246	13.8413696289062	402	Himalaya
1955	1452.6497875652	6.91739130020142	402	Himalaya
1956	1650.5305411869	6.91739130020142	402	Himalaya
1957	1581.22707850538	6.91739130020142	402	Himalaya
1958	1481.13329635267	6.91739130020142	402	Himalaya
1959	1820.25041437987	6.84136962890625	402	Himalaya
1960	1838.54539349875	6.68686819076538	402	Himalaya
1961	1581.50284452836	6.84136962890625	402	Himalaya
1962	1586.73090214343	6.91739130020142	402	Himalaya
1963	1374.13038690533	7.16629028320312	402	Himalaya
1964	1462.22403597076	8.29086875915527	402	Himalaya
1965	1643.22221120491	11.2814521789551	402	Himalaya
1966	1240.49038762321	15.7885303497314	402	Himalaya
1967	1063.43916075337	18	402	Himalaya
1968	2463.5000271113	13.4140186309814	402	Himalaya
1969	2030.54920403274	6.47150182723999	402	Himalaya
1970	2031.26134733791	6.6613450050354	402	Himalaya
1971	1702.61646212658	7.0500545501709	402	Himalaya
1972	1477.69689479516	8.03867244720459	402	Himalaya
1973	1205.24036471015	10.250057220459	402	Himalaya
1974	1338.85961305531	10.2500228881836	402	Himalaya
1975	1616.43511534325	7.04971408843994	402	Himalaya
1976	1742.55095645647	6.79971027374268	402	Himalaya
1977	1864.07878429205	7.79971027374268	402	Himalaya
1978	2079.99725315834	7.79971027374268	402	Himalaya
1979	2212.01731250177	7.66132068634033	402	Himalaya
1980	2789.26781612906	7.41053009033203	402	Himalaya
1981	2838.45449607481	7.31379270553589	402	Himalaya
1982	2884.81650686021	7.21962928771973	402	Himalaya
1983	2940.33825855139	7.15988397598267	402	Himalaya
1984	2346.587454779	7.14480113983154	402	Himalaya
1985	2171.46835146878	6.10933637619019	402	Himalaya
1986	2685.46964506161	6.07148933410645	402	Himalaya
1987	2543.3598896039	6.04213380813599	402	Himalaya
1988	2506.74031475931	6.02310800552368	402	Himalaya
1989	3566.0731848725	6.01349830627441	402	Himalaya
1990	4115.45998635589	6.00744533538818	402	Himalaya
1991	4248.44044253806	7.00393533706665	402	Himalaya
1992	4248.15779398768	7.00201511383057	402	Himalaya
1993	4445.11149717823	7.00100708007812	402	Himalaya
1994	4326.37036461932	7.0004940032959	402	Himalaya
1995	4286.9538005757	7.00023889541626	402	Himalaya
1996	4159.85905311549	7.00011444091797	402	Himalaya
1997	4046.35706790668	7.00005388259888	402	Himalaya
1998	3830.56688496342	7.00002527236938	402	Himalaya
1999	3649.40165501974	7	402	Himalaya
[truncated: 621,931 more rows]
