# Supplementary material for: Topography and human pressure in mountain ranges alter expected species responses to climate change
Source: Nat Commun. 2020 Apr 24;11:1974. doi: 10.1038/s41467-020-15881-x (PMC7181879; doi:10.1038/s41467-020-15881-x)
Supplement: Supplementary file 7 — Supplementary Software 1 [file 41467_2020_15881_MOESM7_ESM.zip › Sample Datasets/data/warming_rates.csv]

Name	mtn_FID	warming_rate_rcp45	warming_rate_rcp85
European Alps	583	2.916567395	4.399346456
Qasa Murg	102	3.296359619	4.862215824
Hindu Kush	148	3.444971287	5.01928213
Pamir Mountains	146	3.624511983	5.342065179
Talkeetna Mountains	786	3.641889766	5.435295759
Gjere	633	2.808806315	4.262227185
Gribe	634	2.802131944	4.242686827
Nemercke	632	2.878801135	4.370475291
Jablanica	631	2.977905356	4.499045254
Korab	629	3.022463155	4.551602256
Tell Atlas	505	2.598121821	3.982983335
Aur s Mountains	512	2.789425009	4.315426092
Bie Plateau	457	2.208695186	3.454803337
Serra Chilengue	456	2.330774846	3.495745971
Serra de Chela	455	2.416565446	3.635298246
Cerro de Ansilta	693	2.232606407	3.442124788
Sierra Ambato	683	2.11173311	3.203078449
Sierra de Cordoba	692	1.695425625	2.656347553
Sierra de Famatina	685	2.38185184	3.61625875
Sierra de la Huerta	688	1.957952136	3.010859796
Sierra de los Paramillos	694	2.083202658	3.215721284
Sierra de Olte	696	1.59794331	2.562740449
Sierra de San Luis	695	1.708553795	2.657827263
Sierra de Sanogasta	686	2.078616543	3.191272208
Sierra de Valle Fertil	687	2.100793522	3.228343968
Sierra de Velasco	684	2.116592426	3.230075635
Sierra del Nevado	729	1.860597607	2.912286715
Sierra Piede Palo	689	2.007369498	3.085350296
Sierra Tigre	690	2.217998443	3.408918937
Sierra Tontal	691	2.144134982	3.29729075
SouthAmerica-01	730	1.351672691	2.091401312
SouthAmerica-02	731	1.809776687	2.857855654
Talyshskiye Gory	419	2.924461799	4.218047141
Blue Mountains	638	2.02288117	3.155516834
Flinders Range	636	2.049354006	3.203251868
Gogurock Range	639	1.959939578	3.044454357
Great Dividing Range	1006	1.957699613	3.002530313
Musgrave Ranges	635	2.512528097	3.765451098
New England Range	637	1.966874245	3.025910873
Snowy Mountains	640	1.93836955	3.017794433
Tasmania	641	1.557392474	2.467089603
Cordillera de los Frailes	676	2.739329436	4.220401782
Serrania de Sunsas	710	2.651289026	4.230797215
Cordillera de Aguarague	675	2.359683688	3.675806413
Cordillera de Lipez	674	2.876041857	4.345908308
Altiplano	673	2.730369946	4.162489147
Serra da Mocidade	726	2.692127389	4.082056674
Serra Tulu-Tuloi	722	2.54622302	3.952738923
Coxilha Grande	705	1.887973282	2.790592086
Planalto Mato Grosso	712	2.760636824	4.350503664
Serra Aguapei	711	2.72488111	4.312069599
Serra Baturite	697	1.961389265	2.923161918
Serra da Apucarana	709	2.281322972	3.491853778
Serra da Batista	698	2.201663618	3.292034137
Serra da Canastra	718	2.457804116	3.721481976
Serra da Espinhaco	700	2.326287039	3.375475904
Serra da Fatura	707	2.150661195	3.238983711
Serra da Mantiqueira	701	2.128273508	3.270642017
Serra de Espigao	703	1.946855995	2.942642227
Serra do Cantu	708	2.224600527	3.380335128
Serra do Caparao	715	1.873488382	2.859643198
Serra do Cavalcante	713	2.608172781	3.80671072
Serra do Chifre	717	2.178297248	3.168005526
Serra do Mar	728	1.774751623	2.724425384
Serra do Tombador	699	2.173948005	3.279224881
Serra dos Aimores	716	2.100734543	3.076987853
Serra Espinilho	706	1.935133365	2.88419729
Serra Geral	704	1.758424996	2.625826494
Serra Geral de Goias	714	2.657408942	3.853788076
Serra Paranapiacaba	702	1.895585815	3.051657203
Pirin	606	3.095634863	4.618101689
Rila	605	3.166790556	4.715967637
Rhodope Mountains	607	3.06707738	4.562989225
Balkan Mountains	604	3.210664791	4.748599822
Chuor Phnum Kravanh	407	2.071385927	3.093254354
Mont Cameroun	518	1.971811157	2.976694553
Adamawa	514	2.323983725	3.359747672
Baffin Island	992	4.892741368	7.250794626
Cariboo Mountains	979	3.151731782	4.695572001
Cassiar Mountains	977	3.289921462	4.926800029
Dawson Range	974	3.559636249	5.266144666
Hazelton Mountains	982	3.050265805	4.495413788
Long Range Mountains	985	3.440157627	4.986057765
Mackenzie Mountains	968	3.764529318	5.550560573
Mealy Mountains	986	3.760090491	5.569650497
Omineca Mountains	978	3.210491609	4.782074638
Pelly Mountains	972	3.470175794	5.17383298
Queen Charlotte Islands	994	2.222820941	3.305912634
Richardson Mountains	967	4.68478214	6.860983176
Rocky Mountains Calgary-01	997	3.25828706	4.830033605
Ruby Range	973	3.427391862	5.091593678
Scrip Range	998	3.16960306	4.727338864
Selwyn Mountains	971	3.531323446	5.23541853
Shickshock Moutains	984	3.804284409	5.545137396
Skeena Mountains	975	3.198811742	4.75595041
Stikine Ranges	976	3.27542157	4.911028076
Vancouver Island	996	2.499887255	3.70794277
Wernecke Mountains	969	3.747810958	5.548514689
Monashee Mountains	980	3.141661377	4.632430759
Ogilvie Mountains	970	3.884227031	5.743112842
Selkirk Mountains	981	3.174474228	4.676698264
Tibesti	504	2.823381776	4.386891105
Cordillera Domeyko	678	2.653531775	4.080461122
Pampa del Tamarugal	677	2.420771157	3.704238512
Cordillera de Oliva	681	2.313234219	3.597103204
Cordillera de Ollita	682	2.225752514	3.451763728
Sierra de la Punilla	679	2.204543125	3.444256063
Sierra de Tatul	680	2.213922555	3.473194185
Anyemaqen Shan	417	2.991348716	4.542999778
Banyan Har Shan	153	3.179715928	4.746881452
Baytik Shan	133	3.490808171	5.386152405
Bogda Shan	129	3.445309467	5.290717324
Borohoro-Shan	122	3.25756389	4.94680371
China-01	444	2.51334559	3.791770191
China-02	441	2.545385082	3.828009488
China-03	445	2.42244202	3.521492258
Chola Shan	159	3.249454999	4.837713772
Daba Shan	170	2.505934051	3.894049832
Daban Shan	447	2.849122722	4.392800647
Dabei Shan	178	2.609844065	4.020210211
Dahei Shan	132	3.468796662	5.281365538
Daiyun Shan	185	2.293077195	3.382906738
Dalou Shan	438	2.415579334	3.685054866
Damaqun Shan	219	2.880097956	4.468969559
Danghe Nanshan	134	3.110091497	4.760761212
Daqing Shan	210	3.031314222	4.611540474
Datong Shan	144	2.89323039	4.445765001
Daxue Shan	163	2.90593995	4.329101441
Dayao Shan	192	2.340132525	3.542910823
Dayu Ling	189	2.514049517	3.746373551
Donggan	183	2.44703992	3.659510997
Dupang Ling	191	2.488360473	3.721406211
Emei Shan	426	2.478060407	3.813152043
Eren Habirga Shan	127	3.176678689	4.841296943
Fangdou Shan	195	2.449591284	3.794411451
Funiu Shan	176	2.534623884	4.017133847
Gangdise Shan	150	3.785805625	5.512040718
Gongwan Shan	199	2.30928812	3.442624468
Guiji Shan	182	2.55838921	3.884297777
Helan Shan	207	2.975292605	4.556830362
Heng Shan	214	2.795880728	4.370766489
Hengduan Shan	156	2.494035306	3.686177872
HKH-03	429	2.428661315	3.614902735
HKH-04	430	2.46976777	3.757136925
Horo Shan	126	3.184462164	4.881687591
Huaying Shan	197	2.42792026	3.742962457
Jing Shan	174	2.551611775	3.986820692
Jingping Shan	162	2.616745483	3.872195928
Jiulian Shan	186	2.45824211	3.667512869
Jiuling Shan	180	2.619071037	4.007380652
Jundu Shan	216	2.843236102	4.429142222
Karlik Shan	131	3.49323249	5.300423919
Kunlun Shan	431	3.197341227	4.829735673
Kurutag	130	3.422275933	5.193860877
Lang Shan	209	3.112873556	4.748695469
Lenglong Ling	143	2.886304245	4.422554849
Liangwang Shan	437	2.304996488	3.423906257
Liupan Shan	167	2.717323964	4.145182477
Lnliang Shan	211	2.774211076	4.292329127
Longgang Shan	222	3.03992026	4.629813915
Longshou Shan	208	2.985132196	4.5357591
Lunan Shan	198	2.326562234	3.478437861
Mianmian Shan	161	2.56934098	3.801959873
Micang Shan	169	2.455115527	3.788257357
Min Shan	166	2.70516546	4.105962648
Mufu Shan	179	2.619831908	4.017424757
Nan Ling	188	2.528878781	3.760085342
Narat Shan	125	3.150874135	4.809753205
Nganglong Kangri	149	3.826826862	5.530109906
Ningjing Shan	154	3.221860841	4.785912534
Nu Shan	157	2.389585606	3.528398397
Nyainqentanglha Shan	151	3.509075521	5.167064884
Pan Ling	226	3.128753714	4.630410963
Qaidam Shan	135	2.994345981	4.611047491
Qian Shan	221	2.980026882	4.531536761
Qilaotu Shan	218	2.940445726	4.539781631
Qin Ling	168	2.54669898	3.98204837
Qinghai Nanshan	145	2.877341505	4.419376982
Qingshuilang Shan	200	2.28701575	3.374495185
Qionglai Shan	164	2.84260927	4.301403633
Shaluli Shan	160	3.062934237	4.535340349
Shule Nanshan	139	3.112795525	4.762891018
Taihang Shan	212	2.660237137	4.198969882
Tanggula Shan	152	3.423102632	5.036056156
Taniantaweng Shan	155	3.236007757	4.802835719
Tergun Daba Shan	136	3.091452515	4.731698705
Tianmu Shan	181	2.576204763	3.958428887
Tibetan Plateau (Xizang Gaoyuan	418	3.410818508	5.02055707
TienShan-01	433	3.147409392	4.815722369
TienShan-02	434	3.288738382	4.992477645
Tongbai Shan	177	2.586904306	4.003409533
Toudao Jiang	225	3.118480876	4.696458505
Tulai Nanshan	140	3.09815544	4.735518485
Tulai Shan	141	3.04139247	4.648642519
Wu Shan	196	2.513742487	3.907803845
Wudang Shan	175	2.50413815	3.95186694
Wugong Shan	187	2.598797567	3.944861565
Wuling Shan	443	2.565357567	3.94630217
Wumeng Shan	439	2.351455836	3.502868652
Wutai Shan	213	2.773313698	4.341166282
Wuyi Shan	440	2.467709096	3.654707724
Xianxia Ling	184	2.541648439	3.809181817
Xiao Hinggan Ling	220	3.166047735	4.859466988
Xiao Shan	172	2.550911429	4.029919769
Xiong'er Shan	173	2.549577408	4.034196075
Xiqping Shan	165	2.966677678	4.55931525
Xue Shan	158	2.496814353	3.681874651
Xuefeng Shan	190	2.57108467	3.894797401
Yan Shan	217	2.896376925	4.468838237
Yangming Shan	442	2.561058298	3.871803405
Yema Nanshan	138	3.169821718	4.837212733
Yema Shan	137	3.185283455	4.864492712
Yunkai Dashan	193	2.279160567	3.387863665
Yunzhong Shan	215	2.804323108	4.347619366
Zhangguangcai Ling	224	3.121381655	4.755332889
Zhongtiao Shan	171	2.589636415	4.073124208
Zoulang Nanshan	142	3.02006937	4.612929404
Khrebet Ketmen'	121	3.150249415	4.820847779
Khrebet Saur	128	3.656795419	5.584136098
Wuliang Shan	202	2.32710349	3.435305337
SEAsia-02	436	2.28192019	3.356304705
HKH-01	427	2.347261267	3.428793992
HKH-02	428	2.30883375	3.407856885
Changbai Shan	223	3.087122246	4.610214408
Karakorum	147	3.511316962	5.298838123
SEAsia-03	446	2.371786989	3.486015323
Shiwan Sashan	194	2.299991114	3.388176836
Ailao Shan	201	2.365691086	3.481831965
Cordillera Central Colombia	646	2.114399869	3.23432291
Cordillera Occidental Colombia	645	1.992338535	3.123918614
Serrania de Baudo	642	1.806451455	2.905113493
Sierra de San Lucas	643	2.271449988	3.564357883
Sierra Nevada de Santa Marta	644	2.122849477	3.246155355
Cordillera Oriental Colombia Venezuela	647	2.323840351	3.530538249
Sierra de Perija	648	2.328549282	3.545721111
Corsica	612	2.392323124	3.5570475
Cordillera Central Costa Rica	759	2.002886378	3.020900916
Cordillera de Guanacaste	757	2.032654505	3.090900982
Cordillera de Tilaran	760	2.023878176	3.062185376
Peninsula de Nicoya	758	1.950928865	2.943529829
Cordillera de Talamanca	761	1.930775909	2.896745696
Sierra Maestra	776	1.863403048	2.777674745
Mount Tro9dos	62	2.377827644	3.508716817
Greenland Kalaallit Nunaat	1002	3.418050775	4.955113149
Cordillera Septentrional	770	1.978855001	2.928870086
Cordillera Central Dominican Republic	772	2.002194198	2.975184697
Sierra de Bahruco/ Massif de la Selle	771	1.928062542	2.88084602
Cordillera Central Ecuador	668	2.100523149	3.21828584
Cordillera Cutucu Oeste	665	2.269933964	3.465568593
Cordillera del Condor	667	2.208229071	3.422337019
Montes de Convento	666	1.8930514	2.886319577
Northwest Highlands	589	1.659841346	2.482292493
Cambrian Mountains	585	2.067382548	3.089121673
Grampian Mountains	588	1.856751231	2.756911272
Pennines	586	2.055917375	3.068106989
Southern Uplands	587	1.95446188	2.905087472
Great Rift Valley	1009	2.347890964	3.55773311
Ethiopian Highlands	503	2.397614782	3.58311466
Massif Central	584	2.706700896	4.134037819
Vosges Mountains	580	2.74452551	4.16514313
Pyrenees	594	2.680354192	4.070101375
Greater Caucasus	453	2.992043571	4.421319812
Lesser Caucasus	451	3.190429004	4.702404864
Black Forest	581	2.782107927	4.196024964
Crete	620	2.306549984	3.401187945
Kontovounia	621	2.549116006	3.797788683
Olimbos (Olymp)	630	2.992977628	4.466881158
Oros Othris	622	2.894064932	4.308064483
Pangaion	623	2.963970396	4.414432898
Parnon Oros	610	2.574173202	3.828043193
Peloponnisos	611	2.691009808	4.016843116
Pindus Mountains	608	2.885152925	4.344704076
Taiyetos Oros	609	2.540740293	3.778197185
Montanas de Comayagua	755	2.26137853	3.505668772
Sierra de Chama	740	2.402079463	3.679405697
Sierra de Chuacus	738	2.342234266	3.589477623
Sierra de las Minas	736	2.39861368	3.679479057
Maya Mountains	739	2.118445177	3.241401056
Cordillera del Merendon	741	2.322292409	3.583777513
Sierra de los Cuchumatanes	737	2.369123558	3.610226552
Kanuku Mountains	662	2.67628359	3.852613474
Merume Mountains	661	2.51400341	3.765125435
Kamoa Mountains	663	2.808372449	4.05626285
Futa Djalon	515	2.34226913	3.505565778
Chaine des Matheux	774	1.950130327	2.916020561
Massif de la Hotte	773	1.794561493	2.692909163
Montagnes Noires	775	1.982768736	2.957064012
Cordillera dipicto y jalapa	752	2.231905918	3.445896518
Cordillera entre Rios	751	2.192804899	3.409716769
Cordillera Nombre de Dios	744	2.053102995	3.189286347
Montanas de la Flor	743	2.212058689	3.432213724
Montanas de Rio Platano	748	1.934700857	3.023335049
Montanas del Patuca	750	2.145456079	3.347046416
Montanas Punta de Piedra	749	2.024868062	3.166357631
Sierra de Agalta	747	2.154783135	3.35784115
Sierra La Esperanza	745	2.026522693	3.159836181
Sierra Rio Tinto	746	2.012758296	3.141485786
Sierra de Puca-Opalaca	742	2.274612471	3.523094229
Iceland	619	2.644330099	3.670501292
Aravali Range	327	2.41538026	3.732265087
Chin Hills	409	2.278446681	3.319823194
Eastern Ghat	335	2.01864603	3.133269528
Hazaribagh Range	329	2.334089465	3.439461928
Javadi Hills	334	2.047962573	3.05204229
Mahadeo Hills	328	2.293926187	3.468193339
Maikala Range	404	2.3168494	3.521707512
Meghalaya	410	2.287905823	3.25546919
Nallamala Hills	330	2.126274817	3.038145447
Nilgiri Hills	405	1.99467064	3.050925046
Pachaimalai Hills	332	2.01304428	3.067623014
Satpura Range	403	2.294501466	3.484124965
Shevaroy Hills	333	2.036155454	3.081160154
Velikonda Range	331	2.040336602	2.903586114
Western Ghat	336	1.971247784	2.999667437
Ladakh Range	101	3.576247351	5.42688228
Mishmi Hills	412	3.10823939	4.596471942
Patkai Hills	411	2.578061767	3.835430685
Barisan Mountains	381	1.819511064	2.810662621
Parahyangan Highlands	382	1.8251674	2.843747696
Pegunungan Iran	383	1.975671272	3.03132257
Pegunungan Kumafa	394	1.655448152	2.530238236
Pegunungan Maoke	401	1.83915482	2.835046598
Pegunungan Meratus	384	1.816534336	2.797644465
Pegunungan Muller	386	1.995368154	3.09027301
Pegunungan Schwaner	385	1.958592437	3.069057375
Pegunungan Tamrau	395	1.687019329	2.586131356
Pegunungan van Rees	393	1.767737319	2.71422647
Sulawesi	406	1.786455619	2.732995133
Kapuas Mountains	1004	1.936543565	2.9719632
Alborz Mountains	90	2.976551273	4.358638856
Gamshadzai K)h	82	3.055578437	4.624632595
Iri Dagh	420	3.293773352	4.815323623
Kabir K(h	75	3.171849576	4.769421373
Knh-e Aliabad	78	3.205228855	4.681933316
Knh-e Binalud	88	3.082659598	4.58637025
Knh-e Birag	81	2.99787955	4.532156543
Knh-e Bozqush	74	3.159436152	4.616532386
Knh-e Jebal Barez	80	3.109846872	4.678699171
Knh-e Karkas	77	3.187978659	4.698356691
Knh-e Masahun	79	3.186297955	4.753163719
Knh-e Mishab	422	3.3633381	4.936505065
Knh-e Sahand	73	3.320338371	4.873773058
Knh-e Taftan	83	3.068343759	4.656869747
Knhhaye Sabalan	72	3.118012956	4.535396488
Kopet Dagh Moutain Range	89	3.061199062	4.544972447
Kuh-e Aladagh	86	3.047900031	4.537543263
Kuh-e Shah Jehan	87	3.091599424	4.599345326
Posht-e-K9h	76	3.162147153	4.770634541
Qareh Dagh	421	3.15118488	4.578208153
Selseleh-ye-Pir-Shuran	84	3.054618472	4.648371727
Zagros Mountains	432	3.152826225	4.720798299
Kacha Kuh	85	3.076765134	4.659543079
Macgillycuddy's Reeks	591	1.560445029	2.361165828
Wicklow Mountains	590	1.797174614	2.718018535
Apennines	601	2.760533128	4.158055954
Sicily	618	2.345617806	3.505683106
Dix-Huit Montagnes	516	1.976648763	3.271579777
The Blue Mountains	769	1.74600408	2.618154148
Asahi dake	355	3.163292006	4.627006626
Chugoku-sanchi	347	2.491571548	3.678052166
Hidaka-sammyaku	354	2.931227381	4.358147923
Japanese Alps	352	2.493636499	3.697020722
Kii-sanchi	349	2.377476932	3.531573386
Kyushu-sanchi	346	2.312009398	3.422126078
Mikuni-sammyaku	351	2.581964344	3.825556316
Ou Mountains	353	2.610433497	3.880046547
Ryohaku-sanchi	350	2.538231914	3.743488822
Shikoku-sanchi	348	2.377054067	3.53224647
Esh Shara	65	2.927727706	4.453319649
Ivanovskiey Khrebet	235	3.437973685	5.057699135
Khrebet Karatau	116	3.397805087	4.872241985
Narymskiy Khrebet	234	3.594180015	5.254062103
Khrebet Dzhungarskiy Alatau	123	3.317880889	4.969715182
Khrebet Tarbagatay	124	3.659643959	5.52362177
Khrebet Listvyaga	236	3.323666787	4.928529921
Tigireskiy Khrebet	240	3.597830362	5.268136907
Mount Kenia	491	2.234891598	3.355161485
Taita Hills	498	2.051463854	3.047830522
Khrebet Terskey Alatau	117	3.179171467	4.825341572
Ferganskiy Khrebet	111	3.270219399	4.899224692
Khrebet Kokshaal-Tau	120	3.175592615	4.842886101
Khrebet Kungey Alatau	118	3.160646792	4.798673082
Khrebet Zailiyskiy Alatau	119	3.209775631	4.81976416
Kirgizskiy Khrebet	115	3.28971328	4.864333224
Chatkal'skiy Khrebet	112	3.332357214	4.849731361
Khrebet Talasskiy Alatau	114	3.308613818	4.856374717
Kuraminskiy Khrebet	113	3.379345591	4.905453243
Bolaven Plateau	372	2.394473081	3.50208688
Sam Sao Range	369	2.214243589	3.202594236
Sam Sao Range	371	2.307060355	3.352639878
SEAsia-01	435	2.364128656	3.473879819
Truong San	370	2.035156738	2.967232522
Jebel Liban	63	2.615935076	3.930563612
Jebel esh Sharqi	64	2.707179459	4.08460908
Belasitsa Mountains	625	3.097302128	4.627393496
Malesevske Mountains	627	3.121105787	4.667286926
Osogovske Mountains	628	3.132041335	4.691674584
Nidze Mountains/Voras Mountains	626	3.0818963	4.625473854
Sar Mountains	624	3.068948847	4.615880584
Andringitra Mountains	459	1.990814489	2.932183761
Ankaratra Mountains	488	2.096297716	3.030694637
Plateau du Bemaraha	460	2.165086952	3.123360246
Tsaratanana Range	461	1.875324245	2.846137739
Dulit Range	376	1.919255445	2.933588072
Hose Mountains	373	1.962772577	2.995904882
Maitland Range	379	1.90972205	2.938934886
Tambao Range	375	1.946983919	2.993625643
Witti Range	378	1.915241628	2.950382352
Croker Range	380	1.818549891	2.802101296
Boven Kapuas Mountains	374	1.983730632	2.997708652
Penambo Range	377	1.972999847	3.032953865
Altiplano de Mexico	799	2.752359749	4.055920781
Eje Volcanico Transversal	793	2.29849166	3.518774352
Peninsula de Baja California	797	2.21490391	3.328669794
Sierra de Juarez	795	2.401553656	3.58060235
Sierra de Pedro Marti	796	2.344733409	3.499936238
Sierra de Tamaillipas	987	2.231333317	3.385723975
Sierra Madre del Sur	792	2.25132189	3.411304544
Sierra Madre Occidental	791	2.563243394	3.933384035
Sierra Madre Oriental	798	2.468737284	3.740492466
Tuxtla Mountains	794	2.167900994	3.29697917
Sierra Madre de Chiapas	1007	2.263362194	3.470147163
Gichgeniyn Nuruu	227	3.424902913	5.131230172
Haanhshiy Uul	231	3.196206946	4.835737753
Hangayn Nuruu	232	3.367215571	5.069920505
Hentiyn Nuruu	233	3.237634133	4.860841497
Hnrh Uul	228	3.18762492	5.007087263
Ih Bogd Uul	229	3.180658964	4.950096574
Tnrgen Uul	230	3.298838373	4.874996662
High Atlas Range	508	2.866290447	4.438808761
Middle Atlas	507	2.887181975	4.465755919
Rif	506	2.621172023	4.037819136
Saharan Atlas Range	511	2.894585307	4.554467639
Anti-Atlas Range	509	2.826716844	4.395747906
Plateau of Mozambique	487	2.380847951	3.540322199
Arakan Yoma	363	2.149481119	3.173745123
Gangaw Range	361	2.296482841	3.358741644
Kaukkwe Hills	362	2.332030187	3.402159604
Kumon Range	359	2.1908698	3.293136269
Mingin Range	360	2.294990257	3.347844284
Pegu Yoma	408	2.215641724	3.285417573
Ponnyadaung Range	368	2.261777778	3.297740352
Tenasserim Hills	366	1.822537621	2.820252614
The Triangle	356	2.23733684	3.337789715
Gaoligong Shan	357	2.322464982	3.42344291
Naga Hills	358	2.20146031	3.28629762
Bilauktaung Range	365	1.972699291	2.997643027
Dawna Range	364	2.154366805	3.214045318
Shan Hills	367	2.291855423	3.371855166
Kaokoveld	458	2.357053643	3.600906894
Ben Ohau Range	549	1.651190488	2.537755867
Cameron Mountains	566	1.458397444	2.204587056
Coromandel Range	528	1.726680366	2.66506764
Dunstan Mountains	555	1.602332739	2.467920451
Eyre Mountains	560	1.571430439	2.411027606
Garvie Mountains	558	1.573493901	2.416017754
Hawkdun Range	556	1.620856436	2.486462961
Hector Mountains	559	1.583880632	2.4350488
Huiarau Range	531	1.724707275	2.657737574
Humboldt Mountains	552	1.596653279	2.443166723
Hunter Mountains	568	1.51376001	2.302423545
Ikawhenua Range	529	1.741410944	2.694364933
Kaherekoan Mountains	564	1.499372972	2.274468861
Kaikoura Range	539	1.702574366	2.619152698
Kaimanawa Mountains	534	1.778962098	2.762122029
Kakanui Mountains	557	1.570957164	2.400826363
Kaweka Range	535	1.770773958	2.746575773
Kepler Mountains	563	1.524575448	2.320456896
Kirkliston Range	548	1.627944671	2.496783382
Liebig Range	546	1.67745874	2.567578884
Livingstone Mountains	561	1.564872133	2.395360522
Lyell Range	537	1.719259234	2.655444923
Maungaharuru Range	570	1.7496782	2.705138247
Murchison Mountains	562	1.535062722	2.337561373
Olivine Range	551	1.607180834	2.461378031
Paparon Range	536	1.709000848	2.632969936
Pisa Range	554	1.60877428	2.475208639
Princess Mountains	565	1.478054793	2.238630322
Puketeraki Range	543	1.697671795	2.608380109
Raukumara Range	530	1.675842657	2.567745206
Richardson Mountains	553	1.60287104	2.459629911
Richmond Range	538	1.725629904	2.669874412
Rolleston Range	544	1.686676412	2.599421799
Ruahine Range	532	1.766006015	2.731148601
Ruapehu	571	1.798010622	2.774700363
Seaward Kaikoura Range	540	1.693032082	2.600636814
Southern Alps New Zealand	1005	1.628380312	2.501023522
Spenser Mountains	542	1.739135015	2.676705942
Takitimu Mountains	567	1.522907563	2.328528895
Tararua Range	533	1.728949692	2.671521718
The Hunter's Hills	547	1.624636815	2.493294756
Tongariro	569	1.792207396	2.770037298
Two Thumb Range	545	1.671464311	2.568401441
Victoria Range	541	1.725551668	2.663584041
Young Range	550	1.633215783	2.509505003
Cordillera Chontalena	756	2.154541697	3.292236126
Cordillera Dariense	753	2.192331464	3.365665744
Cordillera Isabella	754	2.163418292	3.354774606
Air Mountains	510	2.792461382	4.450266767
Hoggar Mountains	513	3.059263408	4.760473919
Jos Plateau	517	2.385221937	3.426756602
Changhai Shan	339	3.045677115	4.547687512
Hamgyong-Sanmaek	341	2.955795217	4.409652356
Kangnam Mountains	342	2.999454569	4.538082527
Nangang Shan	340	3.054595223	4.52160732
Nangnim-Sanmaek	338	2.955066292	4.449705417
T'aeback-Sanmaek	343	2.715496577	4.01964498
Jotunheimen	593	2.747848086	4.026967174
Scandinavian Mountains	592	3.404555541	4.850420778
Novaya Zemlya	614	6.912153221	9.53319397
Al Hajar Mountains	71	2.562276315	3.865807525
Central Brahui	96	3.040358158	4.547537518
Central Makran Range	91	2.751194349	4.0341456
Khude Hills	97	2.678390395	3.977377189
Kirthar Range	95	2.650897508	3.966416013
Malakand Range	413	3.454262875	5.135157599
Pab Range	94	2.522223076	3.750686489
Raskoh	92	3.123034151	4.621972788
Suleiman Range	98	2.952953546	4.446498464
Zargun	100	3.13718094	4.715513137
Chagai Hills	93	3.141600168	4.666896029
Toba & Kakar Ranges	99	3.157338381	4.713880574
Himalaya	402	3.08178978	4.559313054
Peninsula de Azuero	763	1.814358086	2.785344434
Serrania de Maje	764	1.813233541	2.851149996
Serrania de San Blas	765	1.803819884	2.800676106
Serrania de Tabasara	762	1.899851888	2.868033735
Serrania del Sapo	766	1.7317432	2.84202126
Serrania de Pirre	767	1.774666675	2.926016031
Serrania del Darien	768	1.810946359	2.959490465
Adelbert Range	0	1.741821593	2.659045805
Bismarck Range	397	1.90754035	2.907074009
Central Range	398	1.957850768	3.013968681
Finisterre Range	396	1.813426456	2.746074528
Hans Meyer Range	524	1.587609377	2.448566203
Kratke Range	400	1.88533474	2.848746089
Owen Stanley Range	425	1.645294359	2.528757609
Saruwaged Range	1	1.722997819	2.610506003
Schleinitz Range	526	1.582223238	2.43702609
Verron Range	525	1.590808339	2.454419301
Victor Emanuel Range	399	1.961701556	2.998445611
Whiteman Range	523	1.533933206	2.379241312
Cordillera Azul	670	2.492846341	3.783311485
Cordillera Central Peru	669	2.395275162	3.632447492
Cordillera Oriental Peru Bolivia	671	2.49679706	3.853842749
Cordillera Occidental Peru Bolivia Chile	672	2.488097032	3.745440464
Cordillera Central	387	1.821450188	2.712131232
Cordillera Range	390	1.710077083	2.634201125
Diuat Mountains	391	1.756309131	2.678308539
Mindanao	392	1.81250571	2.773009045
Sierra Madre	388	1.787228157	2.665577705
Zambales Mountains	389	1.758247467	2.635660308
Carpathian Mountains	602	3.238269025	4.783426803
Madeira	519	1.646358918	2.400498755
Serra de Estrela	598	2.506502084	3.850412479
Tras-os-montes	600	2.275114529	3.468718596
Abakanskiy Khrebet	245	3.31736763	4.987110306
Al'skiy Khrebet	287	3.793463058	5.599283004
Aldanskoye Nagor'ye	416	3.893505803	5.671386662
Aygulakskiy Khrebet	241	3.299447154	4.903458598
Badzhal'skiy Khrebet	292	3.352978156	4.988710787
Barguzinskiy Khrebet	259	3.465276028	5.242528793
Bashchelakskiy Khrebet	238	3.380699538	5.027934333
Baykal'skiy Khrebet	270	3.437501843	5.213036672
Borshchovochnyy Khrebet	265	3.231170198	4.832235059
Chukotskiy (Anadyrskiy) Khrebet	323	5.52697649	8.142490338
Chulyshmunskiy Khrebet	243	3.311670597	4.922739365
Chuvanskiye Gory	319	4.723005776	7.021854681
Delyun Uranskiy Khrebet	274	3.650352424	5.39527628
Ekiatapskiy Khrebet	321	5.793659821	8.506302693
Gornostakhskiy Khrebet	302	4.004576036	5.842788847
Gory Putorana	276	4.651804474	6.903322616
Ichigemskiy Khrebet	317	4.504915378	6.692261672
Ikatskiy Khrebet	260	3.396247091	5.168180526
Khote-Alin	297	3.26066875	4.814570683
Khrebet Akitkan	271	3.524518832	5.311053516
Khrebet Bureiskiy	291	3.352085421	4.996595187
Khrebet Chayatyn	296	3.688359333	5.503302188
Khrebet Chelat	303	3.925866649	5.720698713
Khrebet Cherskogo	267	3.303820852	4.944120007
Khrebet Cherskogo	310	4.204613217	6.247531158
Khrebet Dussye Alin'	290	3.412512525	5.091378654
Khrebet Dzhagdy	283	3.55046362	5.259390231
Khrebet Dzhaki-Unakhta Yakbyyana	293	3.387114318	4.984758381
Khrebet Dzhugdzhur	301	3.934418077	5.719431577
Khrebet Kadyr-Egi-Tayga	251	3.299223048	4.894429503
Khrebet Kamennyy	318	4.469083641	6.65508421
Khrebet Ket-Kap	280	3.873398257	5.677651845
Khrebet Khamar Daban	257	3.249445677	4.865823271
Khrebet Kodar	275	3.771784463	5.530864634
Khrebet Kolymskiy (Gydan)	320	4.404469434	6.564573335
Khrebet Ku Tayga	252	3.287525797	4.883060277
Khrebet Magu	294	3.748014737	5.559764895
Khrebet Mayskiy	281	3.609399757	5.332141524
Khrebet Pekul'ney	322	5.198059694	7.698771051
Khrebet Polyarnyy	306	4.349865463	6.44769954
Khrebet Suntar Khayata	309	4.054744616	5.960567621
Khrebet Synnagyn	279	3.929204851	5.692668913
Khrebet Synnyr	272	3.591495641	5.391894552
Khrebet Tas-Kystaby	307	4.150779087	6.116442151
Khrebet Taskyl	249	3.184473538	4.81086695
Khrebet Tukuringra	282	3.637298541	5.35046367
Khrebet Tumat-Tayga	250	3.18247291	4.792310074
Khrebet Turana	289	3.420519371	5.071665752
Khrebet Udokan	263	3.759737911	5.49918155
Khrebet Ulan-Burgasy	258	3.360512518	5.103811749
Khrebet Ush-Urekchen	312	4.467437603	6.692479569
Khrebet Yakan	264	3.68421765	5.404328496
Khrebet Yam-Alin'	288	3.496419934	5.195715729
Konginskiye Gory	311	4.351893297	6.518007343
Koryakskiy Khrebet	326	4.694341331	6.913096837
Kuroyskiy Khrebet	242	3.347771107	4.968062244
Kuznetskiy Alatau	246	3.481489849	5.222018624
Maymandzhinskiy Khrebet	304	4.066624218	6.025818611
Momskiy Khrebet	308	4.287988326	6.38164568
Olekmo-Charskoye Nagor'ye	415	3.860381484	5.642303941
Oloyskiy Khrebet	313	4.527600187	6.784740298
Omal'skiy Khrebet	295	3.767661761	5.60443397
Omsukchanskiy Gory	305	4.300046321	6.413489377
Patomskoye Nagor'ye	414	3.797699234	5.607393293
Penzhinskiy Khrebet	324	4.361929816	6.542236716
Poluostrov Taygonos	314	4.226557107	6.347820256
Primorskiy Khrebet	269	3.341720998	5.079906791
Selemdzhinskiy Khrebet	286	3.539586553	5.232815753
Selenyakhskiy Khrebet	277	4.505208154	6.723694885
Seminskiy Khrebet	239	3.298377408	4.929433035
Severnyy Anyuyskiy Khrebet	316	5.047884062	7.479600334
Severo-Muyskiy Khrebet	261	3.547580709	5.282918518
Shopshal'skiy Khrebet	244	3.265719299	4.866192586
Sredinnyy Khrebet	325	3.787054284	5.481676837
Stanovoy Khrebet	300	3.809507847	5.543393538
Tannu Ola	247	3.240034501	4.814144093
Taykanskiy Khrebet	285	3.626785344	5.335324834
Terektinskiy Khrebet	237	3.52647653	5.220338495
Tungirskiy Khrebet	266	3.590628837	5.287761232
Tyl'skiy Khrebet	284	3.643740717	5.370084637
Ural Mountains	452	4.285283848	6.388839457
Verkhneangarskiy Khrebet	273	3.583780338	5.339739537
Verkhoyanskiy Khrebet	278	4.375358492	6.504193676
Vitimskoye Loskogor'ye	268	3.516799339	5.234449518
Vostochno-Sakhalinskiy Khrebet	299	4.067858759	5.824902573
Vostochnyy Sayan	255	3.275257538	4.898245302
Yuzhno Muyskiy Khrebet	262	3.55221083	5.281625424
Yuzhnyy Anyuyskiy Khrebet	315	4.800936077	7.145746763
Zapadno-Skhalisnkiy Khrebet	298	3.715918115	5.411076447
Zapadnyy Sayan	253	3.208823855	4.833812592
Khrebet Dzhidinskiy	256	3.254392291	4.842301698
Nagor'ye Sangilen	248	3.283557225	4.882063491
Altai Mountains	254	3.391633	5.120694453
Emperor Range	527	1.562016377	2.399900312
Sardinia	613	2.357601051	3.530498723
Asir Mountains	66	2.645143902	4.00890589
Jabal Tuwayq	67	3.137270862	4.863322884
Hejaz Mountains	68	3.004823636	4.601843163
Dinaric Alps	603	3.015057768	4.529922682
Bamboesberg	482	2.329841814	3.541556134
Bankberg	484	2.178136896	3.293305325
Baviaanskloofberge	474	1.828589953	2.720514706
Bederberge	464	2.00609785	3.053602036
Bokkeveldberg	462	2.142451778	3.267885049
Drakensberg	454	2.24797973	3.409159313
Groot-Winterhoekberge	478	1.7804461	2.639713101
Grootbruinjieshoogte	485	2.117053543	3.189749316
Grootrivierhoogte	473	1.965230794	2.948678395
Grot-Swartberge	470	1.981634475	2.972411903
Hexrivierberge	468	1.867095388	2.809089348
Kamdebooberge	480	2.25963384	3.442326395
Kammanassieberg	471	1.872580366	2.795862335
Klein-Winterhoekberge	477	1.882678624	2.801239921
Kouebokkeveldberge	466	1.933247104	2.93467781
Kougaberge	475	1.808576262	2.689181844
Langeberg	469	1.834500099	2.735034934
Neweveldberge	463	2.277814357	3.468315818
Olifantsrivierberge	465	1.923173842	2.918035197
Onder-Sneeuberg	479	2.275049935	3.467308474
Outeniekwaberge	472	1.809873921	2.692413191
Sneeuberg	481	2.353768256	3.596169709
Southern Great Escarpment	1008	2.026185745	3.051160166
Swartruggens	467	1.954162276	2.960397494
Tanojlesberg	483	2.239626491	3.404955486
Tsitsiammaberge	476	1.757466861	2.604224492
Winterberge	486	2.073641974	3.096699084
Jiri Massif	345	2.614639264	3.856556325
Sobaek Mountains	344	2.701266073	3.995008734
Cantabrian Mountains	599	2.256351472	3.445609981
Gran Canaria	520	1.558785609	2.287318895
La Palma	522	1.584872074	2.335918477
Montes Vascos	617	2.385873151	3.683693671
Sistema Betico	597	2.633662756	4.008948697
Sistema Iberico	596	2.676877831	4.115445344
Tenerife	521	1.567990724	2.303423902
Sierra de Tramuntana	616	2.141422664	3.197612134
Sistema Central	595	2.797718078	4.289119249
Central Highlands	337	1.747486286	2.64991934
Wilhelmina Gebergte	664	2.634613039	3.794871014
Svalbard	615	6.020114455	8.342778913
Jura Mountains	582	2.824966329	4.27315348
Jabal al Nusayriyah	61	2.673405267	4.027131963
Ali Shan	205	1.911715579	2.836982933
Chungyang Shan	204	1.896816869	2.812514669
Haian Shan	203	1.87941499	2.785402099
Hsuen Shan	206	1.978569116	2.926856928
Babatag Khrebet	108	3.311897185	4.887813818
Zeravshanskiy Khrebet	103	3.506063778	5.123668693
Alayskiy Khrebet	110	3.462423776	5.081803085
Gory Baysun Tau	106	3.245828955	4.761212501
Kugitangtau Khrebet	107	3.20563307	4.644411509
Gissarskiy Khrebet	104	3.425938446	5.039210069
Turkestainskiy Khrebet	105	3.443203504	5.023885891
East Usambara	496	1.920163788	2.889274414
Nguru	500	2.107503901	3.171700281
North Pare	495	2.085653939	3.088923687
South Pare	494	2.056169891	3.051916201
Udzungwa	501	2.236200802	3.410505592
Ukaguru	502	2.167825656	3.299744685
Uluguru	499	2.113690645	3.223104951
West Usambara	497	1.988020019	2.971148793
Kilimanjaro	490	2.126227034	3.153401751
Northern Range	777	1.695109095	2.55485485
Agri Dagi	50	3.356719812	4.964471399
Ak Dag	17	3.047260346	4.552901092
Ak Dag	450	2.932922206	4.376151078
Ala Dag	448	3.432341515	5.08566655
Ala Daglari	29	3.123527912	4.677619137
Allahu Ekber Daglari	43	3.274985788	4.859623762
Anamas Dagi	21	3.09224401	4.618194151
Armutcuk Dagi	7	2.83872331	4.219578168
Aydin Daglari	3	2.894507221	4.326158435
Balaban Daglari	32	2.995950498	4.454584019
Barla Dagi	24	3.077897774	4.599477062
Berit Dagi	59	3.25042066	4.839993646
Besparmak Dagi	9	2.774479436	4.138067296
Bey Daglari	47	2.866117845	4.267520229
Binboga Daglari	58	3.271667353	4.874113719
Bingrl Daglari	39	3.399912185	5.001226152
Bolkar Daglari	30	2.953840013	4.425017373
Botu Dagi	18	2.859264633	4.228278639
Boz Daglari	2	2.898183077	4.328442552
Bozburun Dag	22	3.013247614	4.49762909
Cosan Daglari	38	3.159346205	4.667147648
Dedegsl Dag	25	3.071772103	4.58580503
Domanic Dagi	15	2.928219736	4.348649159
Egrigsz Dagi	13	2.949464759	4.395882854
Erciyas Dagi	28	3.194048204	4.773684662
Erenler Dagi	26	3.076110545	4.604436433
Gavur Daglari Black Sea	423	3.230868385	4.763051621
Gavur Daglari Mediterranean Sea	35	2.943851154	4.404796334
Gnlgel Dagi	12	2.911307288	4.353161746
Hacres Daglari	41	3.448616563	5.075145675
Hama Dag	424	3.367055157	4.994014256
Ilgaz Dalgari	31	2.882494021	4.256095662
Ispiriz Daglari	45	3.43488144	5.065701953
Kargapazari Daglari	48	3.239046554	4.789519668
Karincali Dagi	11	2.923729852	4.377037814
Kesis Daglari	37	3.18113075	4.707013077
Kocakatran Dagi	6	2.80982626	4.167345351
Koroglu Daglari	33	2.927880458	4.339032069
Kuzey Anadolu Daglari / Pontus Mountains	34	2.875934483	4.254531656
Madra Dagi	5	2.825924844	4.200359102
Madran Baba Dagi	10	2.885549889	4.316612792
Malatya Daglari	60	3.308333648	4.915870904
Malendiz Dagi	27	3.134946553	4.699554925
Marcal Dagi	8	2.776378044	4.146638352
Mardin Platosu	53	3.365688301	4.965153728
Mercan Daglari	36	3.288545026	4.863397813
Mescit Daglari	49	3.157818832	4.662218461
Murat Dagi	14	3.008476255	4.484092618
Muratbasi	449	3.428762413	5.082328063
Mus Sira Daglari	42	3.42125734	5.030111151
S8phan Dagi	54	3.457535199	5.122106907
Satak Daglari	46	3.445453143	5.092200285
Serafeddin Daglari	40	3.383084419	4.980707906
Seytan Dagi	23	2.996078844	4.471838671
Snndiken Dagi	19	2.984194674	4.436252667
Sultan Daglari	20	3.096768249	4.624220229
Tahtali Daglari	57	3.220370512	4.806906757
Taurus Mountains	1003	3.172196732	4.712182941
TendTrrk Dagi	55	3.41975773	5.06234695
Ulu Dagi	16	2.884962537	4.28328574
Yalnizcam Daglari	44	3.155963472	4.69896065
Yamanlar Dagi	4	2.826412662	4.205565283
Yanartas Daglari	56	2.7934989	4.153353518
Hakkari Daglari	51	3.397937156	5.017355284
Doganli Daglari	52	3.422647852	5.043670178
Mount Elgon	492	2.298773791	3.471530305
Ruwenzori	493	2.382484006	3.687130732
Abajo Peak	908	3.462150276	5.080092283
Absaroka Range	911	3.284276944	4.857996042
Alaska Range	781	3.794334528	5.651537981
Albion Mountains	940	3.685757498	5.327099498
Aleutian Range	779	3.535241995	5.084230066
Alexander Archipelago	995	2.646572993	3.922073872
Amargosa Range	850	2.919333024	4.308706096
Anaconda Range	927	3.227734721	4.767276563
Aquarius Plateau	955	3.500717906	5.118627527
Baldy Peak	825	3.001559762	4.511910929
Belted Range	895	3.047812669	4.493396407
Big Belt Mountains	925	3.241774118	4.768757117
Big Snowy Mountain	916	3.318270519	4.859140087
Bighorn Mountains	909	3.305540437	4.998102316
Bitterroot Range	1000	3.236765079	4.759578995
Black Mountains	823	2.942188321	4.346691218
Black Range	804	3.116172263	4.475038422
Book Cliffs	990	3.646680952	5.352388423
Bridges Range	915	3.26369997	4.812116351
Bullion Mountains	843	2.774673528	4.105327861
Cabinet Mountains	931	3.200188301	4.67718728
Callaghari Mountain	899	3.253653133	4.747031208
Capitol Reef	905	3.540977594	5.18329172
Caribou Range	937	3.531861562	5.2057214
Chiricahura Peak	817	2.887821332	4.362915571
Chuska Mountains	810	3.264694974	4.848350578
Clean Alpine Mountains	864	3.161999948	4.639754201
Clearwater Range	943	3.184885464	4.678064875
Clover Mountains	856	3.165712776	4.650847419
Coast Range	962	2.336061176	3.457841677
Cooper Mountains	882	3.512086016	5.062811966
Cortez Mountains	901	3.308311134	4.805246832
Crazy Mountains	914	3.283693062	4.824090885
Deep Creek Range	877	3.485802751	5.064474599
Deer Lodge Mountains	922	3.227366122	4.76803843
Delamar Mountains	855	3.149441531	4.630373899
Desatoya Mountains	861	3.186134889	4.675663361
Desert Range	859	3.033718669	4.471576573
Diamond Mountains	897	3.342367889	4.874274298
East Range	890	3.1874177	4.639320321
Egan Range	867	3.377607339	4.928540376
El Dorado Mountains	844	2.912794326	4.302394445
Elk Mountains	951	3.207843351	4.782160566
Elkhead Mountains	945	3.320123746	4.965028751
Endicott Mountains	988	4.42989821	6.668229472
Flat Tops	953	3.341134978	4.968643007
Flathead Range	928	3.229772488	4.722544034
Front Range	949	3.10942006	4.66487304
Galiuro Mountains	818	2.846803718	4.34636526
Gallatin Range	912	3.273727808	4.831014368
Gila Mountains	819	2.950294147	4.428923252
Gore Range	954	3.167533281	4.725667261
Grand Mesa	957	3.3447574	4.974478863
Grant Range	870	3.276830444	4.807653986
Grapevine Mountains	848	3.033254948	4.481840854
Greenwater Range	849	2.966489519	4.3787538
Gros Ventre Range	944	3.410274982	5.036885013
Guadalupe Mountains	800	2.96139043	4.403617736
Haleakala	576	1.749793032	2.630316379
Harcuvar Mountains	822	2.895458453	4.28714744
Harmonie Mountains	959	3.259983356	4.776623539
Henry Mountains	906	3.500467634	5.123769032
Hot Creek Range	893	3.264318549	4.788314989
House Rrange	876	3.501361992	5.098072747
Hualapai Mountains	824	2.938204994	4.347815184
Humboldt Ranges	863	3.138328638	4.580843711
Independence Mountains	881	3.446805996	4.9743073
Ivanpah Mountains	853	2.896323906	4.272858399
Jackson Mountains	887	3.176371644	4.609500935
Jarbridge Mountains	883	3.554070268	5.126509956
Judith Mountains	917	3.31820721	4.856753415
Kaibab Plateau	826	3.221792673	4.743299163
Kaiparowits Plateau	958	3.365557681	4.92707414
Kamakou	578	1.723680305	2.591375377
Kauai	579	1.68227753	2.526181888
Kawich Range	894	3.147358018	4.634801264
Kenai Mountains	787	3.312380024	4.860516509
Kilbuck Mountains	785	4.244067779	6.16118566
Kodiak and Afognak Island	993	3.102694446	4.509123873
Kohala Mts.	574	1.782055772	2.673879383
La Sal Mountains	907	3.484606613	5.140349323
Laguna Mountains	841	2.461588575	3.656131797
Lake Range	888	3.041436283	4.438880333
Laramie Range	948	3.218011193	4.933095519
Lemhi Range	932	3.447792974	5.082243167
Little Belt Mountains	924	3.268934699	4.792815564
Lost River Range	933	3.519225762	5.166714631
Madison Range	913	3.286388144	4.860484509
Manzano Mountains	808	3.082820218	4.623415048
Markagunt Plateau	966	3.35056272	4.897973602
Mauna Kea	573	1.788025809	2.680229555
Mauna Loa	572	1.79382935	2.691670295
Mc Cullough Range	845	2.931298684	4.326558873
Medicine Bow Mountains	950	3.19246356	4.795422653
Mission Range	921	3.209227969	4.711129755
Mogollon Mountains	805	3.057617979	4.477799388
Mollogon Rim	829	2.955334455	4.438173976
Monitor Range	896	3.256210046	4.775706827
Mormon Mountains	857	3.098715978	4.559554729
Mount Taylor	809	3.136882721	4.711232922
Mount Trumbull	827	3.133497201	4.616836656
Mt. Lemmon	821	2.843226897	4.312791652
Nopah Range	851	2.929441838	4.32038747
Olympic Mountains	963	2.46149225	3.648024098
Owl Creek Mountains	947	3.289763565	5.005896815
Pahranagat Range	860	3.114405001	4.584115614
Pancake Range	892	3.255149913	4.776711813
Pavant Range	875	3.555234724	5.187939891
Pequop Mountains	879	3.493654407	5.064474215
Philip Smith Mountains	989	4.225576168	6.321934102
Pilot Range	880	3.547195632	5.136572744
Pinaleno Mountains	816	2.876385194	4.371339958
Pine Forest Range	886	3.176772349	4.611409193
Pintwater Range	858	3.023477215	4.456601804
Pioneer Mountains	923	3.269697458	4.842698644
Portneuf Range	939	3.669110896	5.367829111
Pueblo Mountains	902	3.181391582	4.622425639
Puu Hualalei	575	1.791826214	2.688163613
Puu Kukui	577	1.736697033	2.612327149
Quinn Canyon Range	871	3.205371819	4.711240621
Raft River Mountains	904	3.659437332	5.289886965
Rincon Mountains	820	2.832287348	4.319757289
Ruby Mountains	868	3.411152421	4.955407436
Ruby Range	926	3.318697201	4.932255823
Sacramento Mountains	801	3.069695271	4.482111544
Salmon River Mountains	935	3.346013998	4.892033131
Salt River Range	946	3.597012138	5.294702286
San Andres Mountains	802	3.133708127	4.45856534
San Bernadino Mountains	838	2.709863496	4.010581479
San Francisco Mountains	807	3.0219575	4.515446631
San Franciso Peaks	790	3.104509623	4.617350533
San Gabriel Mountains	837	2.543033468	3.757954457
San Jacinto Mountains	839	2.624684899	3.887328324
San Juan Mountains	814	3.197793247	4.797775104
San Mateo Mountains	803	3.120704786	4.547051403
San Rafael Mountains	833	2.282019906	3.361794851
Sangre de Christo Mountains	812	3.036154092	4.603339689
Santa Ana Mountains	836	2.451396126	3.624003605
Santa Clara Mountains	811	3.092079129	4.678324683
Santa Cruz Mountains	847	2.232385128	3.287139481
Santa Lucia Range	830	3.027973678	4.404338004
Santa Monica Mountains	835	2.323309071	3.422097477
Santa Rosa Mountains	840	2.626444698	3.898799464
Santa Rosa Range	885	3.291413933	4.76445684
Santa Ynez Mountains	834	2.229902678	3.28348406
Sapphire Mountains	936	3.209221787	4.731441471
Sawatch Range	999	3.159649481	4.723695284
Sawtooth Mountains	934	3.546641608	5.149394762
Schell Creek Range	866	3.37530979	4.928045147
Seven Devils Mountains	960	3.230693664	4.729122565
Sevier Plateau	873	3.459641113	5.051662914
Seward Peninsula	784	4.875042286	7.256815628
Sheep Range	854	3.027060773	4.460013932
Shoshone Range & Mountains	891	3.2716416	4.75640393
Sierra Madre Mountains	832	2.311626761	3.40737696
Sierra Nevada	846	2.912293258	4.285072238
Simpson Park Mountains	900	3.278471691	4.780700323
Snake Mountains	865	3.410165976	4.973548505
Sonoma Range	889	3.22910205	4.688322593
South Baldy	815	3.113894731	4.565164283
Spring Mountains	852	2.959029681	4.361674214
Steens Mountain	903	3.185107378	4.646001678
Still Water Mountains	862	3.138782794	4.597252955
Swan Range	919	3.217153972	4.721547548
Teton Range	938	3.430605331	5.057980707
Toana Range	878	3.505897914	5.084864911
Tobacco Root Mountains	920	3.262187303	4.837407788
Toiyabe Range	898	3.223442372	4.733251673
Trish Hills	831	2.236826459	3.281299547
Tularosa Mountains	806	3.066778513	4.532852292
Tuscaror Mountains	884	3.402271892	4.911303435
Tushar Mountains	874	3.494048595	5.09927388
Uinta Mountains	910	3.700073478	5.423900198
Uncompahgre Plateau	956	3.439670282	5.099020697
Vallecito Mountains	842	2.564560982	3.814703273
Virgin Mountains	828	3.105627026	4.571860505
Wah Wah Mountains	872	3.414550052	4.984840894
Wallowa Mountains	961	3.154669417	4.611281927
Wasatch Plateau	965	3.662864872	5.339109333
Wasatch Range	964	3.683403056	5.358377178
West Elk Mountains	952	3.250069639	4.849430081
Wet Mountains	813	3.052972423	4.603970917
White Mountains	788	3.885038652	5.752703624
White Pine Range	869	3.333936858	4.876755738
Wind River Range	941	3.379670645	5.034211071
Woyming Range	942	3.531632227	5.211901233
Appalachian Mountains	789	3.174099795	4.600223235
Brooks Range	778	4.732110558	7.022264741
Cascade Range	1001	2.796422709	4.088025836
Chugach Mountains	783	3.262740323	4.842316632
Coast Mountains	983	3.049269144	4.519280855
Lewis Range	918	3.248680135	4.730021751
Purcell Mountains	930	3.216463702	4.745698976
St. Elias Mountains	780	3.192192966	4.741711735
Torngat Mountains	991	4.237864261	6.281910567
White Fish Range	929	3.234438366	4.708268095
Wrangell Mountains	782	3.437600943	5.079188529
Khrebet Nuratau	109	3.165484549	4.637791174
SouthAmerica-03	732	2.52885468	3.867300178
SouthAmerica-04	733	2.304472443	3.450410565
SouthAmerica-05	734	2.265153071	3.32092654
SouthAmerica-06	735	2.026444428	3.057891694
Cerro Duida	720	2.459340261	3.765651302
Cerro Quinigua	657	2.480145609	3.770023264
Cordillera do Merida	649	2.60112806	3.90259253
La Gran Sabana	655	2.556669771	3.867816602
Meseta del Cerro Jaua	721	2.558037629	3.860855577
Serra Curupira	659	2.540839146	3.924035417
Serrania de Mata	650	2.590645832	3.78841061
Serrenia Paru	654	2.466784323	3.745531716
Sierra de Guampi	651	2.58592416	3.812023253
Sierra de la Cerbatana	656	2.591510871	3.806418502
Sierra de Unturan	724	2.466173181	3.819023991
Sierra Guanay	653	2.532395533	3.801208629
Sierra Maigualida	719	2.540349638	3.789851059
Sierra Tapirapeco	658	2.455684365	3.822292527
Sierra Uasadi-Jidi	652	2.514903473	3.792358549
Pico da Neblina	723	2.445499718	3.79716324
Serra Imeri	725	2.446894895	3.806240187
Serra Pacaraima	727	2.674711959	4.009510888
Pakaraima Mountains	660	2.559585468	3.769311206
Yemeni Highlands	70	2.396179387	3.568837358
Yemeni Mountains	69	2.542621681	3.773079904
Eastern Highlands	489	2.408579556	3.762907928
